# Supplementary material for: Genome wide transcriptional analysis of resting and IL2 activated human natural killer cells: gene expression signatures indicative of novel molecular signaling pathways
Source: BMC Genomics. 2007 Jul 10;8:230. doi: 10.1186/1471-2164-8-230 (PMC1959522; doi:10.1186/1471-2164-8-230)
Supplement: Additional file 2 — NK signature dervived from oligonucleotide microarray platform. Differentially expressed genes with ≥ 2 fold higher expressions in resting NK cells compared to the lymphoid RNA standard and also ≥ 2 fold higher expression than tonsillar cells and resting CD8+ T cells. [file 1471-2164-8-230-S2.xls]

## Sheet: Sheet1
UniGene ID	GenBank accession	Name	Symbol	Chromosome	Cytoband	fold change
Hs.131834	AL122051	PDZ domain containing 8	PDZD8	10	10q26.11	25
Hs.1051	M36118	Granzyme H (cathepsin G-like 2, protein h-CCPX)	GZMH	14	14q11.2	25
Hs.37096	NM_006006	Zinc finger and BTB domain containing 16	ZBTB16	11	11q23.1	22.1571
Hs.25477	AK024697	Roundabout, axon guidance receptor, homolog 3 (Drosophila)	ROBO3	11	11q24.2	22.0866
Hs.102866	NM_012253	Transketolase-like 1	TKTL1	X	Xq28	19.2396
Hs.158315	NM_003853	Interleukin 18 receptor accessory protein	IL18RAP	2	2p24.3-p24.1	17.5637
Hs.29640	D50406	Reversion-inducing-cysteine-rich protein with kazal motifs	RECK	9	9p13-p12	16.1091
Hs.50842	U72882	Interferon-induced protein 35	IFI35	17	17q21	16.01
Hs.248172	NM_003495	Histone 1, H4i	HIST1H4I	6	6p21.33	15.8013
Hs.103126	NM_002158	Human T-cell leukemia virus enhancer factor	HTLF	2	2p22-p16	15.7183
Hs.139425	AK022806	Homo sapiens cDNA FLJ12744 fis, clone NT2RP2000715				14.6422
Hs.76224	NM_004105	EGF-containing fibulin-like extracellular matrix protein 1	EFEMP1	2	2p16	14.4648
Hs.274578	AL137475	MRNA; cDNA DKFZp434F0723 (from clone DKFZp434F0723)		8		14.1966
Hs.287563	AK023377	Homo sapiens cDNA FLJ13315 fis, clone OVARC1001525				14.1703
Hs.288833	AL133031	Transcription factor MLR1	MLR1	4	4p15.32	12.8357
Hs.302179	AF003737	Intersectin 1 (SH3 domain protein)	ITSN1	21	21q22.1-q22.2	12.7876
Hs.2200	NM_005041	Perforin 1 (pore forming protein)	PRF1	10	10q22	12.7617
Hs.8546	NM_000435	Notch homolog 3 (Drosophila)	NOTCH3	19	19p13.2-p13.1	12.64
Hs.73729	NM_003383	Very low density lipoprotein receptor	VLDLR	9	9p24	12.4969
Hs.241395	NM_002769	Protease, serine, 1 (trypsin 1)	PRSS1	7	7q32-qter|7q34	11.9035
Hs.121539	NM_000193	Sonic hedgehog homolog (Drosophila)	SHH	7	7q36	11.874
Hs.283108	M11427	Hemoglobin, gamma A	HBG1	11	11p15.5	11.3818
Hs.149740	AK024438	Zinc finger protein 41 homolog (mouse)	ZFP41	8	8q24.3	11.2304
Hs.90708	NM_006144	Granzyme A (granzyme 1, cytotoxic T-lymphocyte-associated serine esterase 3)	GZMA	5	5q11-q12	11.2202
Hs.1905	NM_000948	Prolactin	PRL	6	6p22.2-p21.3	11.1761
Hs.159301	NM_003855	Interleukin 18 receptor 1	IL18R1	2	2q12	11.1068
Hs.283013	NM_018958	Chromosome 15 open reading frame 2	C15orf2	15	15q11-q13	11.0062
Hs.22815	AK024205	Homo sapiens cDNA FLJ14143 fis, clone MAMMA1002892				10.8858
Hs.98502	AK024365	Mucin 16	MUC16		19q13.2	10.8543
Hs.66713	NM_006848	Hepatitis delta antigen-interacting protein A	DIPA	11	11q12.1	10.6178
Hs.107139	NM_016619	Placenta-specific 8	PLAC8	4	4q21.3	10.1283
Hs.287488	AK022184	Homo sapiens cDNA FLJ12122 fis, clone MAMMA1000129				10.1272
Hs.296547	AK002066	ATPase, Cu++ transporting, beta polypeptide	ATP7B	13	13q14.3	9.95561
Hs.283021	NM_016929	Chloride intracellular channel 5	CLIC5	6	6p12.1-21.1	9.8786
Hs.128564	NM_018619	Homo sapiens hypothetical protein PRO2133 (PRO2133), mRNA				9.82919
Hs.32973	NM_000824	Glycine receptor, beta	GLRB	4	4q31.3	9.65476
Hs.36992	NM_000704	ATPase, H+/K+ exchanging, alpha polypeptide	ATP4A	19	19q13.1	9.6092
Hs.36567	AK024289	Coiled-coil domain containing 24	CCDC24	1	1p34.1	9.36702
Hs.74115	NM_004258	Immunoglobulin superfamily, member 2	IGSF2	1	1p13	9.32256
Hs.437	NM_004609	Transcription factor 15 (basic helix-loop-helix)	TCF15	20	20p13	9.3171
Hs.159581	NM_016155	Matrix metallopeptidase 17 (membrane-inserted)	MMP17	12	12q24.3	9.29991
Hs.283108	M11427	Hemoglobin, gamma A	HBG1	11	11p15.5	9.25114
Hs.2465	NM_014879	Purinergic receptor P2Y, G-protein coupled, 14	P2RY14	3	3q21-q25	9.22328
Hs.165986	NM_015641	Testis derived transcript (3 LIM domains)	TES	7	7q31.2	9.00566
Hs.1422	NM_005248	Gardner-Rasheed feline sarcoma viral (v-fgr) oncogene homolog	FGR	1	1p36.2-p36.1	8.99555
Hs.105806	NM_012483	Granulysin	GNLY	2	2p12-q11	8.95544
Hs.324470	NM_016824	Adducin 3 (gamma)	ADD3	10	10q24.2-q24.3	8.8519
Hs.125020	NM_018012	Homo sapiens hypothetical protein FLJ10157 (FLJ10157), mRNA				8.84908
Hs.124835	NM_019062	Ring finger protein 186	RNF186	1	1p36.13	8.80795
Hs.334335	AK023638	Hypothetical protein FLJ13576	FLJ13576	7	7q31.32	8.75427
Hs.43266	AK026189	Hypothetical gene supported by AK026189	LOC401237	6	6p22.3	8.69959
Hs.187958	NM_005629	Solute carrier family 6 (neurotransmitter transporter, creatine), member 8	SLC6A8	X	Xq28	8.66921
Hs.37189	NM_007069	HRAS-like suppressor 3	HRASLS3	11	11q12.3-q13.1	8.66712
Hs.10414	NM_018203	Kelch domain containing 8A	KLHDC8A	1	1q32.1	8.60013
Hs.74085	NM_007360	Killer cell lectin-like receptor subfamily K, member 1	KLRK1	12	12p13.2-p12.3	8.55287
Hs.138520	NM_005677	Collagen-like tail subunit (single strand of homotrimer) of asymmetric acetylcholinesterase	COLQ	3	3p25	8.50287
Hs.6639	AB046844	G protein-coupled receptor 107	GPR107	9	9q34.11	8.4726
Hs.130554	AK026742	Transmembrane protein 67	TMEM67	8	8q22.1	8.28979
Hs.146233	AK025783	SH3 and PX domains 2A	SH3PXD2A	10	10q25.1	8.19651
Hs.125139	NM_018296	Leucine rich repeat containing 36	LRRC36	16	16q22.1	8.16517
Hs.89457	D38163	Collagen, type XIX, alpha 1	COL19A1	6	6q12-q13	8.13743
Hs.83384	NM_006272	S100 calcium binding protein, beta (neural)	S100B	21	21q22.3	8.13735
Hs.8077	AL390170	CDNA clone IMAGE:4820330		9		8.11224
Hs.46659	AF124432	HOM-TES-103 tumor antigen-like	HOM-TES-103	12	12p13.3	8.09778
Hs.82129	NM_005181	Carbonic anhydrase III, muscle specific	CA3	8	8q13-q22	8.07814
Hs.170009	NM_003236	Transforming growth factor, alpha	TGFA	2	2p13	8.06442
Hs.100516	AF007136	Clone 23605 mRNA sequence		4		8.0519
Hs.306751	AK025041	Lectin, mannose-binding 2	LMAN2	5	5q35.3	7.98186
Hs.306408	AK000806	CDNA FLJ20799 fis, clone ADSU02001		15		7.942
Hs.18858	NM_003706	Phospholipase A2, group IVC (cytosolic, calcium-independent)	PLA2G4C	19	19q13.3	7.87526
Hs.283077	NM_018451	Centromere protein J	CENPJ	13	13q12.12	7.85322
Hs.166683	AK023628	Hypothetical protein LOC199725	LOC441850	19	19q13.2	7.84688
Hs.17639	AL096740	Ubiquitin protein ligase E3B	UBE3B	12	12q24.11	7.73294
Hs.274556	AK001995	RAB28, member RAS oncogene family	RAB28	4	4p15.33	7.69595
Hs.12293	AK024756	Hypothetical protein FLJ21103	FLJ21103	11	11q24.2	7.5027
Hs.129780	NM_003327	Tumor necrosis factor receptor superfamily, member 4	TNFRSF4	1	1p36	7.45683
Hs.86998	NM_006599	Nuclear factor of activated T-cells 5, tonicity-responsive	NFAT5	16	16q22.1	7.44424
Hs.296356	AL137406	Eukaryotic translation initiation factor 4 gamma, 1	LOC130074	2	2q21.2	7.43627
Hs.81505	AB011151	Zinc finger, CCHC domain containing 14	ZCCHC14	16	16q24.2	7.42982
Hs.283023	NM_018969	G protein-coupled receptor 173	GPR173	X	Xp11	7.38147
Hs.129758	NM_003978	Proline-serine-threonine phosphatase interacting protein 1	PSTPIP1	15	15q24-q25.1	7.37095
Hs.78913	NM_001337	Chemokine (C-X3-C motif) receptor 1	CX3CR1	3	3p21|3p21.3	7.34102
Hs.287518	AK022400	Homo sapiens cDNA FLJ12338 fis, clone MAMMA1002243				7.32401
Hs.106890	AF035306	Sterile alpha motif domain containing 14	SAMD14	17	17q21.33	7.30116
Hs.72911	NM_006891	Crystallin, gamma D	CRYGD	2	2q33-q35	7.28601
Hs.194721	NM_004828	Natural cytotoxicity triggering receptor 2	NCR2	6	6p21.1	7.26818
Hs.132854	NM_003533	Histone 1, H3i	HIST1H3I	6	6p22-p21.3	7.2476
Hs.334624	NM_003939	Beta-transducin repeat containing	BTRC	10	10q24.32	7.22813
Hs.159737	NM_012444	SPO11 meiotic protein covalently bound to DSB-like (S. cerevisiae)	SPO11	20	20q13.2-q13.3	7.22367
Hs.54886	AB029015	Phospholipase C-like 2	PLCL2	3	3p24.3	7.17597
Hs.56319	NM_001899	Cystatin S	CST4	20	20p11.21	7.15484
Hs.181128	AF000672	ELK1, member of ETS oncogene family	ELK1	X	Xp11.2	7.14135
Hs.111224	NM_014917	Netrin G1	NTNG1	1	1p13.3	7.12302
Hs.8562	NM_017793	Ribonuclease P 25kDa subunit	RPP25	15	15q24.1	7.10936
Hs.86347	NM_013341	GTP-binding protein PTD004	PTD004	2	2q31.1	7.10064
Hs.50649	NM_004881	Tumor protein p53 inducible protein 3	TP53I3	2	2p23.3	7.06995
Hs.16131	AK022287	Sideroflexin 1	SFXN1	5		7.06001
Hs.1408	NM_000114	Endothelin 3	EDN3	20	20q13.2-q13.3	7.05029
Hs.295449	NM_002854	Parvalbumin	PVALB	22	22q12-q13.1|22q13.1	7.0271
Hs.225964	NM_014356	Chromosome 6 open reading frame 123	C6orf123	6	6q27	6.97176
Hs.288620	NM_019116	KIAA1970 protein	KIAA1970	16	16p12.3	6.96373
Hs.156928	AK025595	Full-length cDNA clone CS0DB006YA03 of Neuroblastoma Cot 10-normalized of Homo sapiens (human)		8		6.95604
Hs.241392	NM_002985	Chemokine (C-C motif) ligand 5	CCL5	17	17q11.2-q12	6.90654
Hs.296687	AK022102	Homo sapiens cDNA FLJ12040 fis, clone HEMBB1001944				6.89082
Hs.287749	AK027246	Sterol-C5-desaturase (ERG3 delta-5-desaturase homolog, fungal)-like	SC5DL	11	11q23.3	6.87013
Hs.152094	U43586	Kinase suppressor of ras 1	KSR1	17	17q11.2	6.86578
Hs.37135	NM_001887	Crystallin, beta B1	CRYBB1	22	22q11.2|22q12.1	6.84886
Hs.50151	NM_018658	Potassium inwardly-rectifying channel, subfamily J, member 16	KCNJ16	17	17q23.1-q24.2	6.82963
Hs.23119	NM_003492	Chromosome X open reading frame 12	CXorf12	X	Xq28	6.80285
Hs.288734	AK023542	Homo sapiens cDNA FLJ13480 fis, clone PLACE1003768				6.78961
Hs.2007	NM_000639	Fas ligand (TNF superfamily, member 6)	FASLG	1	1q23	6.74968
Hs.306459	AL137428	Zinc finger protein 337	ZNF337	20	20p11.21	6.73707
Hs.306832	AK026259	POU domain, class 2, transcription factor 1	POU2F1	1	1q22-q23	6.73481
Hs.285786	AL137340	Discs, large homolog 2, chapsyn-110 (Drosophila)	DLG2	11	11q21	6.71476
Hs.306739	AK024995	UDP-N-acetyl-alpha-D-galactosamine:polypeptide N-acetylgalactosaminyltransferase 7 (GalNAc-T7)	GALNT7	4	4q31.1	6.70678
Hs.7200	AL117502	NIMA (never in mitosis gene a)- related kinase 9	NEK9	14	14q24.3	6.67325
Hs.13944	NM_005160	Adrenergic, beta, receptor kinase 2	ADRBK2	22	22q11|22q12.1	6.66333
Hs.287621	AK024131	Homo sapiens cDNA FLJ14069 fis, clone HEMBB1001562, weakly similar to CYLICIN II				6.66274
Hs.32913	AL157476	BTB (POZ) domain containing 9	BTBD9	6	6p21	6.65522
Hs.297953	AK021492	Homo sapiens cDNA FLJ11430 fis, clone HEMBA1001080				6.64644
Hs.159534	NM_002850	Protein tyrosine phosphatase, receptor type, S	PTPRS	19	19p13.3	6.62878
Hs.122575	NM_004720	Endothelial differentiation, lysophosphatidic acid G-protein-coupled receptor, 4	EDG4	19	19p12	6.62374
Hs.334454	NM_006945	Small proline-rich protein 2D	SPRR2D	1	1q21-q22	6.59698
Hs.10649	NM_004848	Chromosome 1 open reading frame 38	C1orf38	1	1p35.3	6.55537
Hs.251278	AB033027	GRAM domain containing 1B	GRAMD1B	11	11q24.1	6.55115
Hs.289018	AK026571	SET binding factor 2	SBF2	11	11p15.4	6.51103
Hs.99880	NM_003163	Homo sapiens syntaxin 1B (STX1B) mRNA				6.49211
Hs.22241	AF131851	Family with sequence similarity 19 (chemokine (C-C motif)-like), member A5	FAM19A5	22	22q13.32	6.45362
HS.282633	AF009271	Sema domain, seven thrombospondin repeats (type 1 and type 1-like), transmembrane domain (TM) and short cytoplasmic domain, (semaphorin) 5A	SEMA5A	5	5p15.2	6.43777
Hs.302024	AB040610	Galactose-3-O-sulfotransferase 2	GAL3ST2	2	2q37.3	6.43294
Hs.128751	AK022297	CDNA FLJ12235 fis, clone MAMMA1001243				6.43103
Hs.133342	AF070536	Glypican 1	GPC1	2	2q35-q37	6.4251
Hs.201441	AK001938	Hypothetical protein LOC121838	LOC121838	13	13q14.11	6.38503
Hs.23796	NM_014253	Odz, odd Oz/ten-m homolog 1(Drosophila)	ODZ1	X	Xq25	6.36276
Hs.82542	NM_001637	Acyloxyacyl hydrolase (neutrophil)	AOAH	7	7p14-p12	6.3488
Hs.127751	NM_018431	Docking protein 5	DOK5	20	20q13.2	6.33607
Hs.28285	NM_007218	Ring finger protein 139	RNF139	8	8q24	6.32178
Hs.83496	NM_014387	Linker for activation of T cells	LAT	16	16p11.2	6.31454
Hs.183475	AF131777	Clone 25061 mRNA sequence		13		6.31421
Hs.325820	NM_007173	Protease, serine, 23	PRSS23	11	11q14.1	6.27003
Hs.97689	NM_019039	DEAD (Asp-Glu-Ala-Asp) box polypeptide 4	DDX4	5	5p15.2-p13.1	6.25555
Hs.194712	AF104260	Piwi-like 1 (Drosophila)	PIWIL1	12	12q24.33	6.23771
Hs.43803	NM_002288	Leukocyte-associated Ig-like receptor 2	LAIR2	19	19q13.4	6.23683
Hs.333479	AK023811	Homo sapiens cDNA FLJ13749 fis, clone PLACE3000320				6.23509
Hs.110802	NM_000552	Von Willebrand factor	VWF	12	12p13.3	6.20973
Hs.73826	NM_002830	Protein tyrosine phosphatase, non-receptor type 4 (megakaryocyte)	PTPN4	2	2q14.2	6.20547
Hs.306849	AK026440	Homo sapiens cDNA: FLJ22787 fis, clone KAIA2156				6.17475
Hs.288140	AB046857	Nuclear receptor coactivator 5	NCOA5	20	20q12-q13.12	6.13537
Hs.75294	NM_000756	Corticotropin releasing hormone	CRH	8	8q13	6.11312
Hs.41728	NM_003425	Zinc finger protein 45	ZNF45	19	19q13.2	6.10316
Hs.2717	NM_016512	Sperm associated antigen 11	SPAG11	8	8p23-p22	6.09662
Hs.287554	AK023228	ADAM metallopeptidase with thrombospondin type 1 motif, 20	ADAMTS20	12	12q12	6.09078
Hs.79217	NM_006907	Pyrroline-5-carboxylate reductase 1	PYCR1	17	17q25.3	6.08945
Hs.22140	NM_016564	BM88 antigen	BM88	11	11p15.5	6.08821
Hs.49725	AK024475	Pleckstrin homology domain containing, family G (with RhoGef domain) member 4	PLEKHG4	16	16q22.1	6.07602
Hs.274583	AL137617	MRNA; cDNA DKFZp434C0512 (from clone DKFZp434C0512)		5		6.05062
Hs.296566	AL137487	Hypothetical protein LOC116437	LOC116437	12	12q24.33	6.03105
Hs.96918	AK025214	LOH11CR1J gene, loss of heterozygosity, 11, chromosomal region 1 gene J product		11		6.02389
Hs.23823	NM_014571	Hairy/enhancer-of-split related with YRPW motif-like	HEYL	1	1p34.3	6.00692
Hs.27311	NM_005069	Single-minded homolog 2 (Drosophila)	SIM2	21	21q22.2|21q22.13	6.00531
Hs.75199	NM_006244	Protein phosphatase 2, regulatory subunit B (B56), beta isoform	PPP2R5B	11	11q12-q13	5.99572
Hs.241305	NM_006470	Tripartite motif-containing 16	TRIM16	17	17p11.2	5.95988
Hs.322469	NM_006365	Chromosome 1 open reading frame 61	C1orf61	1	1q22	5.95516
Hs.87016	AK026591	Chromosome 1 open reading frame 113	C1orf113	1	1p34.3	5.95289
Hs.289035	AK023783	Homo sapiens cDNA FLJ13721 fis, clone PLACE2000450				5.93529
Hs.115325	NM_003929	RAB7, member RAS oncogene family-like 1	RAB7L1	1	1q32	5.92824
Hs.172631	NM_000632	Integrin, alpha M (complement component 3 receptor 3 subunit)	ITGAM	16	16p11.2	5.92641
Hs.289721	AK025846	Growth arrest-specific 5	GAS5	1	1q23.3	5.91426
Hs.171992	NM_002843	Protein tyrosine phosphatase, receptor type, J	PTPRJ	11	11p11.2	5.90609
Hs.73890	K01900	Interferon, alpha 8	IFNA8	9	9p22	5.89709
Hs.196530	NM_018228	Chromosome 14 open reading frame 115	C14orf115	14	14q24.3	5.88512
Hs.283130	AK023270	CDNA FLJ13208 fis, clone NT2RP4000218				5.87624
Hs.184860	NM_020408	Chromosome 6 open reading frame 149	C6orf149	6	6p25.1	5.8654
Hs.251664	AK025719	Insulin-like growth factor 2 (somatomedin A)	IGF2	11	11p15.5	5.85248
Hs.157035	AL117657	Zinc finger protein 197	ZNF197	3	3p21	5.85065
Hs.306823	AK025763	CDNA: FLJ22110 fis, clone HEP18112		8		5.83053
Hs.112208	NM_020411	X antigen family, member 1	XAGE1	X	Xp11.22-p11.21	5.80808
Hs.131454	AB007975	Nitric oxide synthase 1 (neuronal) adaptor protein	NOS1AP	1	1q23.3	5.80407
Hs.306610	AK021690	Homo sapiens cDNA FLJ11628 fis, clone HEMBA1004238				5.78462
Hs.333434	AK021807	Homo sapiens cDNA FLJ11745 fis, clone HEMBA1005526				5.77527
Hs.239154	AK022876	Ankyrin repeat, family A (RFXANK-like), 2	ANKRA2	5	5q12-q13	5.7556
Hs.46296	AB007959	Nescient helix loop helix 2	NHLH2	1	1p12-p11	5.74526
Hs.57958	AF192403	EGF, latrophilin and seven transmembrane domain containing 1	ELTD1	1	1p33-p32	5.74443
Hs.73021	NM_002363	Melanoma antigen family B, 1	MAGEB1	X	Xp21.3	5.71315
Hs.9911	AF218031	Chromosome 12 open reading frame 44	C12orf44	12	12q13.13	5.70516
Hs.246857	NM_002752	Mitogen-activated protein kinase 9	MAPK9	5	5q35	5.69193
Hs.248122	NM_005297	Melanin-concentrating hormone receptor 1	MCHR1	22	22q13.2	5.68058
Hs.144840	NM_017790	Regulator of G-protein signalling 3	RGS3	9	9q32	5.66648
Hs.105468	AK026343	GTPase, IMAP family member 6	GIMAP6	7		5.63372
Hs.111554	NM_005737	ADP-ribosylation factor-like 4C	ARL4C	2	2q37.1	5.62718
Hs.54037	NM_014936	Ectonucleotide pyrophosphatase/phosphodiesterase 4 (putative function)	ENPP4	6	6p21.1	5.59752
Hs.123655	NM_000908	Natriuretic peptide receptor C/guanylate cyclase C (atrionatriuretic peptide receptor C)	NPR3	5	5p14-p13	5.58762
Hs.9688	AF020314	CD300a antigen	CD300A	17	17q25.1	5.58414
Hs.123122	NM_006733	FSH primary response (LRPR1 homolog, rat) 1	FSHPRH1	X	Xq22.1	5.58213
Hs.260622	NM_016395	Protein tyrosine phosphatase-like A domain containing 1	PTPLAD1	15	15q22.2	5.57039
Hs.283101	NM_020355	Homo sapiens HRPAP20 short form (LOC57090), mRNA				5.56823
Hs.1051	M36118	Human cytotoxin serine protease-C mRNA, complete cds				5.55728
Hs.98201	U50525	Similar to hypothetical protein FLJ20897	LOC196549	13	13q13.1	5.55456
Hs.68876	M96652	Interleukin 5 receptor, alpha	IL5RA	3	3p26-p24	5.54654
Hs.50102	AJ277276	Transcriptional regulating factor 1	TRERF1	6	6p21.1-p12.1	5.54383
Hs.302689	NM_013377	PDZ domain containing RING finger 4	PDZRN4	12	12q12	5.52525
Hs.247868	NM_012471	Transient receptor potential cation channel, subfamily C, member 5	TRPC5	X	Xq23	5.52002
Hs.4980	NM_001290	LIM domain binding 2	LDB2	4	4p16	5.51231
Hs.248159	NM_004158	Persephin	PSPN	19	19p13.3	5.49832
Hs.7137	U90919	Zinc finger protein 410	ZNF410	14	14q24.3	5.49066
Hs.76753	NM_000118	Endoglin (Osler-Rendu-Weber syndrome 1)	ENG	9	9q33-q34.1	5.48824
Hs.22133	NM_017673	Chromosome 1 open reading frame 26	C1orf26	1	1q25	5.46016
Hs.293285	AK021878	Homo sapiens cDNA FLJ11816 fis, clone HEMBA1006416				5.44415
Hs.77257	D38549	Cytoplasmic FMR1 interacting protein 1	CYFIP1	15	15q11	5.43968
Hs.159523	NM_019604	Class-I MHC-restricted T cell associated molecule	CRTAM	11	11q22-q23	5.4169
Hs.287867	NM_013346	Sorting nexin 12	SNX12	X	Xq13.1	5.38914
Hs.274588	AL157489	MRNA; cDNA DKFZp434O1910 (from clone DKFZp434O1910)		14		5.38897
Hs.1937	NM_000322	Retinal degeneration, slow	RDS	6	6p21.2-p12.3	5.35152
Hs.194784	NM_006065	Signal-regulatory protein beta 1	SIRPB1	20	20p13	5.33266
Hs.148515	AL117488	MRNA; cDNA DKFZp434M031 (from clone DKFZp434M031)		Y		5.31931
Hs.285885	AK002183	DKFZP781I1119 hypothetical protein	DKFZP781I1119	5	5q11.2	5.30842
Hs.10702	NM_017601	Homo sapiens hypothetical protein DKFZp761H221 (DKFZp761H221), mRNA				5.304
Hs.22595	AK001499	Chromosome 12 open reading frame 11	C12orf11	12	12p11.23	5.30154
Hs.73739	U68488	5-hydroxytryptamine (serotonin) receptor 7 (adenylate cyclase-coupled)	HTR7	10	10q21-q24	5.28407
Hs.287617	AK024120	Homo sapiens cDNA FLJ14058 fis, clone HEMBB1000554				5.27915
Hs.114727	AK002016	GRAM domain containing 2	GRAMD2	15	15q23	5.26432
Hs.174038	NM_014563	Trafficking protein particle complex 2	TRAPPC2	X	Xp22	5.25636
Hs.102122	NM_000596	Insulin-like growth factor binding protein 1	IGFBP1	7	7p13-p12	5.24953
Hs.278429	NM_016520	Chromosome 9 open reading frame 78	C9orf78	9	9q34.11	5.24462
Hs.144871	AK023814	FLJ41603 protein	FLJ41603	5	5q32	5.22667
Hs.57929	AB017169	Slit homolog 3 (Drosophila)	SLIT3	5	5q35	5.22536
Hs.146372	NM_012282	KCNE1-like	KCNE1L	X	Xq22.3	5.22162
Hs.128291	NM_006661	Phosphodiesterase 10A	PDE10A	6	6q26	5.2078
Hs.82407	AF161414	Similar to HSPC296	MGC88387	17	17p13.2	5.20003
Hs.118926	NM_015670	SUMO1/sentrin/SMT3 specific peptidase 3	SENP3	17	17p13	5.19081
Hs.306887	AK026847	CDNA FLJ41800 fis, clone NHNPC2001816		1		5.18696
Hs.41767	NM_016144	COMM domain containing 10	COMMD10	5	5q23.1	5.18053
Hs.90107	NM_007002	Adhesion regulating molecule 1	ADRM1	20	20q13.33	5.13033
Hs.7764	NM_014851	Kelch-like 21 (Drosophila)	KLHL21	1	1p36.31	5.11927
Hs.333517	AK022049	WW domain containing adaptor with coiled-coil	WAC	10		5.0735
Hs.91143	NM_000214	Jagged 1 (Alagille syndrome)	JAG1	20	20p12.1-p11.23	5.06197
Hs.100072	NM_020435	Gap junction protein, alpha 12, 47kDa	GJA12	1	1q41-q42	5.05979
Hs.27091	AK023559	CDNA FLJ13497 fis, clone PLACE1004518				5.05858
Hs.150926	NM_003838	Fucose-1-phosphate guanylyltransferase	FPGT	1	1p31.1	5.02863
Hs.276879	NM_005169	Paired-like (aristaless) homeobox 2a	PHOX2A	11	11q13.2	5.00164
Hs.134757	NM_017629	Eukaryotic translation initiation factor 2C, 4	EIF2C4	1	1p34.3	4.97418
Hs.85112	M27544	Insulin-like growth factor 1 (somatomedin C)	IGF1	12	12q22-q23	4.96699
Hs.6582	AF090906	Rho guanine nucleotide exchange factor (GEF) 12	ARHGEF12	11	11q23.3	4.93793
Hs.120127	AK026422	LIM homeobox 4	LHX4	1	1q25.2	4.93621
Hs.306596	AK021461	Protein phosphatase 1D magnesium-dependent, delta isoform	PPM1D	17	17q23.2	4.92809
Hs.112589	AL137581	Sperm associated antigen 17	SPAG17	1	1p12	4.91617
Hs.283010	NM_018727	Transient receptor potential cation channel, subfamily V, member 1	TRPV1	17	17p13.2	4.90869
Hs.121895	L40992	Runt-related transcription factor 2	RUNX2	6	6p21	4.89595
Hs.198249	AF052693	Gap junction protein, beta 5 (connexin 31.1)	GJB5	1	1p35.1	4.8843
Hs.7174	AK026412	DEAH (Asp-Glu-Ala-His) box polypeptide 35	DHX35	20	20q11.22-q12	4.87428
Hs.7149	AK025603	HSPC159 protein	HSPC159	2	2p14	4.85149
Hs.7378	AL137663	Pleckstrin homology-like domain, family B, member 2	PHLDB2	3	3q13.2	4.85056
Hs.171695	NM_004417	Dual specificity phosphatase 1	DUSP1	5	5q34	4.83085
Hs.2217	AB001328	Homo sapiens mRNA for pH-sensing regulatory factor of peptide transporter, complete cds				4.82135
Hs.80620	NM_012294	Homo sapiens guanine nucleotide exchange factor for Rap1 (KIAA0277), mRNA				4.8162
Hs.12230	NM_006944	Secreted phosphoprotein 2, 24kDa	SPP2	2	2q37-qter	4.81579
Hs.293930	AK024900	Adaptor-related protein complex 2, beta 1 subunit	AP2B1	17	17q11.2-q12	4.81445
Hs.109201	NM_016029	Dehydrogenase/reductase (SDR family) member 7	DHRS7	14	14q23.1	4.80584
Hs.4943	U92544	Melanoma antigen family D, 2	MAGED2	X	Xp11.2	4.8002
Hs.302021	AF241255	Small nuclear ribonucleoprotein polypeptide N	SNRPN	15	15q11.2	4.799
Hs.86204	NM_000845	Glutamate receptor, metabotropic 8	GRM8	7	7q31.3-q32.1	4.78855
Hs.86682	AK025231	Immunoglobulin lambda joining 3	IGLC2	22	22q11.2	4.78855
Hs.333144	AK000992	FLJ39739 protein	FLJ39739	1	1q21.1	4.78251
Hs.274592	AL162007	Homo sapiens mRNA; cDNA DKFZp434D116 (from clone DKFZp434D116)				4.77908
Hs.26350	NM_003595	Tyrosylprotein sulfotransferase 2	TPST2	22	22q12.1	4.77329
Hs.46784	NM_014505	Potassium large conductance calcium-activated channel, subfamily M, beta member 4	KCNMB4	12	12q	4.75665
Hs.184852	AB046773	KIAA1553	KIAA1553	6	6q21	4.74894
Hs.181185	AL050022	Chromosome 10 open reading frame 61	C10orf61	10	10q24.1	4.73066
Hs.75641	NM_000155	Galactose-1-phosphate uridylyltransferase	GALT	9	9p13	4.72819
Hs.8980	NM_007170	Testis-specific kinase 2	TESK2	1	1p32	4.70306
Hs.269812	AL390159	Hypothetical protein LOC284240	LOC284240	18	18q23	4.68636
Hs.78637	NM_004034	Annexin A7	ANXA7	10	10q21.1-q21.2	4.66274
Hs.100057	AK024394	Serine/threonine kinase 35	STK35	20	20p13	4.66115
Hs.284302	AF113018	Homo sapiens clone FLB6230 mRNA sequence				4.65824
Hs.92423	AB046786	WNK lysine deficient protein kinase 3	WNK3	X	Xp11.23-p11.21	4.65782
Hs.2164	NM_002704	Pro-platelet basic protein (chemokine (C-X-C motif) ligand 7)	PPBP	4	4q12-q13	4.64262
Hs.278540	M30773	Human calcineurin B mRNA, complete cds				4.64196
Hs.274446	NM_014556	Ellis van Creveld syndrome	EVC	4	4p16	4.63195
Hs.26401	NM_003809	Tumor necrosis factor (ligand) superfamily, member 12	TNFSF13	17	17p13.1	4.62627
Hs.6909	AY007239	Monooxygenase, DBH-like 1	MOXD1	6	6q23.1-23.3	4.62251
Hs.306730	AK024928	Thyroid adenoma associated	THADA	2	2p21	4.61427
Hs.289080	NM_013326	Chromosome 18 open reading frame 8	C18orf8	18	18q11.2	4.61393
Hs.89690	NM_002090	Chemokine (C-X-C motif) ligand 3	CXCL3	4	4q21	4.59588
Hs.301407	AK023852	CDNA FLJ13790 fis, clone THYRO1000026		19		4.58007
Hs.307117	AF253316	Pheromone receptor (PHRET) pseudogene, partial mRNA sequence		20		4.5771
Hs.23672	NM_002336	Low density lipoprotein receptor-related protein 6	LRP6	12	12p11-p13	4.56593
Hs.167503	NM_003152	Signal transducer and activator of transcription 5A	STAT5A	17	17q11.2	4.54593
Hs.308	NM_004312	Arrestin 3, retinal (X-arrestin)	ARR3	X	Xcen-q21	4.54544
Hs.301308	NM_018368	LMBR1 domain containing 1	LMBRD1	6	6q13	4.53449
Hs.272209	AK000995	CDNA FLJ10133 fis, clone HEMBA1003067		11		4.5319
Hs.93581	AL049428	Chromosome 10 open reading frame 6	C10orf6	10	10q24.32	4.51645
Hs.283064	NM_018612	Homo sapiens hypothetical protein PRO1995 (PRO1995), mRNA				4.4949
Hs.113287	AF119817	Discs, large (Drosophila) homolog-associated protein 2	DLGAP2	8	8p23	4.49404
Hs.24624	AK025598	Hypothetical protein FLJ21945	FLJ21945	2	2p23.3	4.49358
Hs.288694	AK023312	Homo sapiens cDNA FLJ13250 fis, clone OVARC1000724				4.4906
Hs.183918	AK022859	Unc-5 homolog B (C. elegans)	UNC5B	10	10q22.1	4.48591
Hs.153746	AK026143	Centrosome and spindle pole associated protein 1	CSPP1	8	8q13.2	4.48308
Hs.129708	NM_003807	Tumor necrosis factor (ligand) superfamily, member 14	TNFSF14	19	19p13.3	4.4805
Hs.66521	NM_004993	Ataxin 3	ATXN3	14	14q24.3-q32.2	4.47379
Hs.268496	AL117549	Myotubularin related protein 7	MTMR7	8	8p22	4.4653
Hs.247816	NM_003540	Histone 1, H4f	HIST1H4F	6	6p21.3	4.46412
Hs.271277	AL390083	RGM domain family, member A	RGMA	15	15q26.1	4.46284
Hs.267150	AB037830	KIAA1409	KIAA1409	14	14q32.13	4.45843
Hs.158287	NM_014654	Syndecan 3 (N-syndecan)	SDC3	1	1pter-p22.3	4.4498
Hs.89457	D38163	Collagen, type XIX, alpha 1	COL19A1	6	6q12-q13	4.4428
Hs.154424	NM_013989	Deiodinase, iodothyronine, type II	DIO2	14	14q24.2-q24.3	4.43234
Hs.337461	U34249	Tripartite motif-containing 15	TRIM15	6	6p21.3	4.42919
Hs.333422	AK000949	CDNA FLJ10087 fis, clone HEMBA1002191		15		4.42744
Hs.270571	AL133570	CDNA FLJ37088 fis, clone BRACE2017124		7		4.42605
Hs.183302	NM_002595	PCTAIRE protein kinase 2	PCTK2	12	12q23.1	4.42555
Hs.166318	NM_014646	Lipin 2	LPIN2	18	18p11.31	4.42554
Hs.225932	NM_002783	Pregnancy specific beta-1-glycoprotein 7	PSG7	19	19q13.2	4.42519
Hs.82028	NM_003242	Transforming growth factor, beta receptor II (70/80kDa)	TGFBR2	3	3p22	4.41418
Hs.32989	NM_005855	Receptor (calcitonin) activity modifying protein 1	RAMP1	2	2q36-q37.1	4.40438
Hs.5809	NM_020470	Yip1 interacting factor homolog A (S. cerevisiae)	YIF1A	11	11q13	4.39291
Hs.12862	AF038196	Radical fringe homolog (Drosophila)	RFNG	17	17q25	4.35623
Hs.283016	NM_018945	Phosphodiesterase 7B	PDE7B	6	6q23-q24	4.34793
Hs.306451	AL137331	MRNA; cDNA DKFZp434F0472 (from clone DKFZp434F0472)		7		4.3468
Hs.110903	NM_003277	Claudin 5 (transmembrane protein deleted in velocardiofacial syndrome)	CLDN5	22	22q11.21	4.34417
Hs.324473	NM_002745	Mitogen-activated protein kinase 1	MAPK1	22	22q11.2|22q11.21	4.34309
Hs.162196	NM_017766	Castor homolog 1, zinc finger (Drosophila)	CASZ1	1	1p36.22	4.3262
Hs.267923	NM_018472	Family with sequence similarity 45, member A	FAM45B	X	Xq25	4.32195
Hs.227133	AK024794	Apoptotic chromatin condensation inducer 1	ACIN1	14	14q11.2	4.32049
Hs.29877	NM_003328	TXK tyrosine kinase	TXK	4	4p12	4.30158
Hs.31339	NM_004112	Fibroblast growth factor 11	FGF11	17	17p13.1	4.28328
Hs.50477	NM_004580	RAB27A, member RAS oncogene family	RAB27A	15	15q15-q21.1	4.28178
Hs.306396	AK000493	CDNA FLJ20486 fis, clone KAT08039		11		4.27697
Hs.227209	AK025270	Chromosome 10 open reading frame 137	C10orf137	10	10q26.13-q26.2	4.25456
Hs.274295	NM_006778	Tripartite motif-containing 10	TRIM10	6	6p21.3	4.24666
Hs.285625	AL137334	Leucine rich repeat containing 50	LRRC50	16	16q24.1	4.24124
Hs.11614	AK027208	HSPC065 protein	HSPC065	16	16q21	4.22411
Hs.78406	NM_003558	Phosphatidylinositol-4-phosphate 5-kinase, type I, beta	PIP5K1B	9	9q13	4.20606
Hs.146286	AY014403	Kinesin family member 13A	KIF13A	6	6p23	4.19922
Hs.129783	NM_004588	Sodium channel, voltage-gated, type II, beta	SCN2B	11	11q23	4.19488
Hs.20450	NM_020125	SLAM family member 8	SLAMF8	1	1q23.2	4.18433
Hs.193053	AF121255	Eukaryotic translation initiation factor 2C, 2	EIF2C2	8	8q24	4.18293
Hs.27747	NM_005302	G protein-coupled receptor 37 (endothelin receptor type B-like)	GPR37	7	7q31	4.1796
Hs.306713	AK024873	Neurofibromin 1 (neurofibromatosis, von Recklinghausen disease, Watson disease)	NF1	17	17q11.2	4.17761
Hs.279788	NM_020397	Calcium/calmodulin-dependent protein kinase ID	CAMK1D	10	10p13	4.17653
Hs.157148	AK021945	Homo sapiens cDNA FLJ11883 fis, clone HEMBA1007178				4.16912
Hs.180040	AK026092	Ras and Rab interactor 3	RIN3	14	14q32.12	4.15701
Hs.86947	NM_001109	ADAM metallopeptidase domain 8	ADAM8	10	10q26.3	4.14238
Hs.125856	NM_004299	ATP-binding cassette, sub-family B (MDR/TAP), member 7	ABCB7	X	Xq12-q13	4.13785
Hs.210430	AK022078	Homo sapiens cDNA FLJ12016 fis, clone HEMBB1001707				4.13541
Hs.162414	AK023394	Homo sapiens cDNA FLJ13332 fis, clone OVARC1001813				4.12485
Hs.91668	AF217980	Per1-like domain containing 1	PERLD1	17	17q12	4.1204
Hs.7753	NM_001219	Calumenin	CALU	7	7q32	4.11575
Hs.158329	NM_004224	G protein-coupled receptor 50	GPR50	X	Xq28	4.11233
Hs.326525	NM_009589	Arylsulfatase D	ARSD	X	Xp22.3	4.08868
Hs.296657	AK021617	Homo sapiens cDNA FLJ11555 fis, clone HEMBA1003078				4.08452
Hs.129819	NM_018344	Solute carrier family 29 (nucleoside transporters), member 3	SLC29A3	10	10q22.1	4.08379
Hs.325495	NM_003255	TIMP metallopeptidase inhibitor 2	TIMP2	17	17q25	4.08278
Hs.81452	NM_004458	Acyl-CoA synthetase long-chain family member 4	ACSL4	X	Xq22.3-q23	4.0672
Hs.288198	AK024011	Target of EGR1, member 1 (nuclear)	TOE1	1		4.06606
Hs.87784	AK021476	Chromosome 6 open reading frame 164	C6orf164	6	6q15-q16.1	4.05066
Hs.21420	NM_020168	P21(CDKN1A)-activated kinase 6	PAK6	15	15q14	4.04571
Hs.225995	NM_001051	Somatostatin receptor 3	SSTR3	22	22q13.1	4.04229
Hs.266957	AK024343	DnaJ (Hsp40) homolog, subfamily B, member 14	DNAJB14	4	4q23	4.04171
Hs.100764	NM_001911	Cathepsin G	CTSG	14	14q11.2	4.04132
Hs.83968	NM_000211	Integrin, beta 2 (antigen CD18 (p95), lymphocyte function-associated antigen 1; macrophage antigen 1 (mac-1) beta subunit)	ITGB2	21	21q22.3	4.03634
Hs.75516	NM_003331	Tyrosine kinase 2	TYK2	19	19p13.2	4.02166
Hs.115176	NM_003253	T-cell lymphoma invasion and metastasis 1	TIAM1	21	21q22.1|21q22.11	4.01835
Hs.334583	AB046381	Tripartite motif-containing 39	TRIM39	6	6p21.3	4.00969
Hs.172199	NM_001114	Adenylate cyclase 7	ADCY7	16	16q12-q13	4.00598
Hs.287506	AK022309	Homo sapiens cDNA FLJ12247 fis, clone MAMMA1001397				4.00376
Hs.10037	NM_014845	KIAA0274	KIAA0274	6	6q21	4.00281
Hs.283846	AJ251759	GNAS1 antisense	SANG	20	20q13.32	3.9975
Hs.121281	NM_012409	Prion protein 2 (dublet)	PRND	20	20pter-p12	3.98561
Hs.147317	AK026787	KIAA1018	KIAA1018	15	15q13.2-q13.3	3.9831
Hs.13913	AB046797	Zinc finger, SWIM-type containing 6	ZSWIM6	5	5q12.1	3.98237
Hs.17704	NM_005844	HLA complex group 9	HCG9	6	6p21.3	3.98054
Hs.272800	NM_017831	Ring finger protein 125	RNF125	18	18q12.1	3.97517
Hs.179769	AK026140	Family with sequence similarity 20, member C	FAM20C	7	7p22.3	3.97487
Hs.272319	AL137352	Plexin A4, B	PLXNA4B	7	7q32.3	3.97442
Hs.104916	AK025593	YTH domain containing 2	YTHDC2	5	5q22.2	3.96507
Hs.284286	AF161453	Mitochondrial ribosomal protein S24	MRPS24	7	7p14	3.95476
Hs.274547	AK001097	Supervillin	SVIL	10	10p11.2	3.94961
Hs.106511	NM_014459	Protocadherin 17	PCDH17	13	13q21.1	3.94143
Hs.156148	AK026735	Hypothetical protein FLJ13231	FLJ13231	5	5p13.2	3.9408
Hs.278908	NM_014429	MORC family CW-type zinc finger 1	MORC1	3	3q13	3.92715
Hs.26373	AK027102	Hypothetical protein MGC25181	MGC25181	2	2p25.3	3.92693
Hs.278676	AL137717	MRNA; cDNA DKFZp434J1630 (from clone DKFZp434J1630)		2		3.92671
Hs.193063	AK024263	Solute carrier family 38, member 1	SLC38A1	12	12q13.11	3.92299
Hs.182231	NM_007117	Thyrotropin-releasing hormone	TRH	3	3q13.3-q21	3.91808
Hs.22391	AB033767	Chromosome 20 open reading frame 3	C20orf3	20	20p11.22-p11.21	3.91618
Hs.288545	AK022483	Homo sapiens cDNA FLJ12421 fis, clone MAMMA1003056				3.91425
Hs.137595	NM_003393	Wingless-type MMTV integration site family, member 8B	WNT8B	10	10q24	3.90351
Hs.2490	NM_001223	Caspase 1, apoptosis-related cysteine peptidase (interleukin 1, beta, convertase)	CASP1	11	11q23	3.90182
Hs.164021	NM_002993	Chemokine (C-X-C motif) ligand 6 (granulocyte chemotactic protein 2)	CXCL6	4	4q21	3.89328
Hs.287428	AK021643	Homo sapiens cDNA FLJ11581 fis, clone HEMBA1003598				3.88558
Hs.306703	AK024736	MRNA; cDNA DKFZp434A225 (from clone DKFZp434A225)		6		3.88314
Hs.176227	NM_018342	Hypothetical protein FLJ11155	FLJ11155	4	4q32.1	3.8813
Hs.13475	NM_015910	Hypothetical protein LOC51057	LOC51057	2	2p15	3.88064
Hs.238661	AL390138	AT rich interactive domain 3A (BRIGHT- like)	ARID3A	19	19p13.3	3.87055
Hs.28780	AK002078	Zinc finger protein 449	ZNF449	X	Xq26.3	3.86746
Hs.385	NM_004119	Fms-related tyrosine kinase 3	FLT3	13	13q12	3.85622
Hs.40300	NM_000070	Glucosidase, alpha; neutral C	CAPN3	15	15q15.1-q21.1	3.84793
Hs.209646	AB029041	5-azacytidine induced 1	AZI1	17	17q25.3	3.83662
Hs.288584	AK022356	Homo sapiens cDNA FLJ12294 fis, clone MAMMA1001817				3.835
Hs.287779	AL442096	Homo sapiens mRNA; cDNA DKFZp547I094 (from clone DKFZp547I094)				3.83018
Hs.19928	AF177339	F-box protein 38	FBXO38	5	5q32	3.82913
Hs.44743	AK022888	WD repeat and FYVE domain containing 1	WDFY1	2	2q36.1	3.82881
Hs.53542	AB023203	Vacuolar protein sorting 13A (yeast)	VPS13A	9	9q21	3.81731
Hs.22543	AL157455	Small nuclear ribonucleoprotein polypeptide N	SNRPN	15	15q11.2	3.81462
Hs.123064	NM_005323	Histone 1, H1t	HIST1H1T	6	6p21.3	3.81357
Hs.6582	AF090906	Rho guanine nucleotide exchange factor (GEF) 12	ARHGEF12	11	11q23.3	3.81205
Hs.2199	NM_002980	Secretin receptor	SCTR	2	2q14.1	3.80488
Hs.112028	NM_015716	Misshapen-like kinase 1 (zebrafish)	MINK1	17	17p13.2	3.80272
Hs.162105	AK022793	CDNA clone IMAGE:5295206		19		3.80081
Hs.282846	AK024415	Adenylate cyclase 1 (brain)	ADCY1	7	7p13-p12	3.79644
Hs.180919	NM_002166	Inhibitor of DNA binding 2, dominant negative helix-loop-helix protein	ID2	2	2p25	3.78848
Hs.5420	NM_017929	Peroxisome biogenesis factor 26	PEX26	22	22q11.21	3.78584
Hs.155103	NM_004681	Eukaryotic translation initiation factor 1A, Y-linked	EIF1AY	Y	Yq11.222	3.78554
Hs.106148	AL133577	Mbt domain containing 1	MBTD1	17	17q21.33	3.78402
Hs.170079	AL109722	MRNA full length insert cDNA clone EUROIMAGE 31619		19		3.77773
Hs.153503	AK026182	Chromosome 10 open reading frame 77	C10orf77	10	10q24.32	3.77283
Hs.25318	AF131784	RAB27B, member RAS oncogene family	RAB27B	18	18q21.2	3.76806
Hs.23777	AL109682	Hypothetical protein LOC145678	LOC145678	15	15q24.3	3.76776
Hs.125119	AF131835	Clone 24854 mRNA sequence		10		3.76528
Hs.306917	AK027253	Rho GTPase activating protein 6	ARHGAP6	X	Xp22.3	3.75689
Hs.170453	NM_003275	Tropomodulin 1	TMOD1	9	9q22.3	3.75465
Hs.274268	AK001057	Hypothetical protein MGC16384	MGC16384	12	12q24.32	3.74716
Hs.324060	AK026836	Homo sapiens cDNA: FLJ23183 fis, clone LNG11477				3.74278
Hs.287429	AK021648	Homo sapiens cDNA FLJ11586 fis, clone HEMBA1003720				3.73855
Hs.334882	AK024313	Solute carrier family 35, member E1	SLC35E1	19	19p13.11	3.73589
Hs.31773	NM_013370	Pregnancy-induced growth inhibitor	OKL38	16	16q23.3	3.72894
Hs.76253	NM_002973	Ataxin 2	ATXN2	12	12q24.1	3.72534
Hs.33020	AK000441	Chromosome X open reading frame 44	CXorf44	X	Xp11.22	3.72096
Hs.31438	NM_014801	Pecanex-like 2 (Drosophila)	PCNXL2	1	1q42.2	3.7202
Hs.30965	AB001451	SHC (Src homology 2 domain containing) transforming protein 2	SHC2	19	19p13.3	3.71363
Hs.2243	NM_001715	B lymphoid tyrosine kinase	BLK	8	8p23-p22	3.71133
Hs.126565	AB020668	MCF.2 cell line derived transforming sequence-like 2	MCF2L2	3	3q27.1	3.70864
Hs.296634	NM_000096	Ceruloplasmin (ferroxidase)	CP	3	3q23-q25	3.70498
Hs.76507	NM_004862	Lipopolysaccharide-induced TNF factor	LITAF	16	16p13.13	3.695
Hs.226015	NM_001052	Somatostatin receptor 4	SSTR4	20	20p11.2	3.69121
Hs.2303	NM_000799	Erythropoietin	EPO	7	7q22	3.68952
Hs.158446	NM_014483	RNA binding motif, single stranded interacting protein	RBMS3	3	3p24-p23	3.68891
Hs.92282	NM_000325	Paired-like homeodomain transcription factor 2	PITX2	4	4q25-q27	3.68572
Hs.170053	AB042410	G protein-coupled receptor 88	GPR88	1	1p21.3	3.68497
Hs.198365	NM_001724	2,3-bisphosphoglycerate mutase	BPGM	7	7q31-q34	3.68221
Hs.49002	AF217525	Down syndrome cell adhesion molecule	DSCAM	21	21q22.2	3.68106
Hs.106620	AF052090	Nicotinamide nucleotide transhydrogenase	NNT	5	5p13.1-5cen	3.67614
Hs.161427	NM_013250	Zinc finger protein 215	ZNF215	11	11p15.4	3.67284
Hs.333425	AK021589	Homo sapiens cDNA FLJ11527 fis, clone HEMBA1002558				3.66713
Hs.119597	NM_005063	Stearoyl-CoA desaturase (delta-9-desaturase)	SCD	10	10q23-q24	3.65904
Hs.108319	AK025220	Thyroid hormone receptor associated protein 3	THRAP3	1	1p34.3	3.65896
Hs.20945	AF131772	Clone 24993 mRNA sequence		7		3.65743
Hs.77208	AF204173	Popeye domain containing 2	POPDC2	3	3q13.33	3.65693
Hs.79227	NM_003970	Myomesin (M-protein) 2, 165kDa	MYOM2	8	8p23.3	3.65595
Hs.109315	AB037836	Phosphatidylinositol 3,4,5-trisphosphate-dependent RAC exchanger 1	PREX1	20	20q13.13	3.6319
Hs.166146	NM_004838	Homer homolog 3 (Drosophila)	HOMER3	19	19p13.11	3.62175
Hs.106730	AL050346	Rhomboid domain containing 3	RHBDD3	22	22q12.1-q12.2	3.61871
Hs.5353	NM_001230	Caspase 10, apoptosis-related cysteine peptidase	CASP10	2	2q33-q34	3.61616
Hs.29191	NM_001424	Epithelial membrane protein 2	EMP2	16	16p13.2	3.61466
Hs.121484	NM_001727	Bombesin-like receptor 3	BRS3	X	Xq26-q28	3.60708
Hs.87450	NM_001335	Cathepsin W (lymphopain)	CTSW	11	11q13.1	3.60002
Hs.8055	NM_018145	Family with sequence similarity 82, member C	FAM82C	15	15q15.1	3.59271
Hs.175982	AK024812	Aster-associated protein	ASAP	4	4q32.1	3.59147
Hs.296638	NM_004864	Growth differentiation factor 15	GDF15	19	19p13.1-13.2	3.58703
Hs.279815	NM_015989	Cysteine sulfinic acid decarboxylase	CSAD	12	12q13.11-q14.3	3.58233
Hs.107716	AK025997	Multiple C2 domains, transmembrane 1	MCTP1	5	5q15	3.57977
Hs.49303	AK021725	Progestin and adipoQ receptor family member III	PAQR3	4	4q21.21	3.57462
Hs.300686	NM_016113	Transient receptor potential cation channel, subfamily V, member 2	TRPV2	17	17p11.2	3.57277
Hs.32976	NM_004485	Hypothetical protein LOC200169	GNG4	1	1q42.3	3.56197
Hs.135458	NM_014446	Integrin beta 1 binding protein 3	ITGB1BP3	19	19p13.3	3.55972
Hs.181223	NM_018538	Erythroblast membrane-associated protein (Scianna blood group)	ERMAP	1	1p34.2	3.55377
Hs.301704	AB031038	Eomesodermin homolog (Xenopus laevis)	EOMES	3	3p21.3-p21.2	3.54785
Hs.113250	AF014459	Retinoschisis (X-linked, juvenile) 1	RS1	X	Xp22.2-p22.1	3.5462
Hs.301956	NM_014415	Zinc finger and BTB domain containing 11	ZBTB11	3	3q12.3	3.53905
Hs.247817	AJ223352	Histone 1, H2bk	HIST1H2BK	6	6p21.33	3.53058
Hs.136574	NM_001139	Arachidonate 12-lipoxygenase, 12R type	ALOX12B	17	17p13.1	3.52342
Hs.287485	AK022159	Homo sapiens cDNA FLJ12097 fis, clone HEMBB1002617				3.52076
Hs.274517	AL080160	MRNA; cDNA DKFZp434M054 (from clone DKFZp434M054)		20		3.50935
Hs.56145	D82345	Thymosin-like 8	TMSL8	X	Xq21.33-q22.3	3.49452
Hs.193163	NM_004305	Bridging integrator 1	BIN1	2	2q14	3.49155
Hs.305960	NM_000559	Hemoglobin, gamma A	HBG1	11	11p15.5	3.48962
Hs.26708	AL355730	Potassium inwardly-rectifying channel, subfamily J, member 6	KCNJ6	21	21q22.1|21q22.13-q22.2	3.48828
Hs.249129	NM_001279	Cell death-inducing DFFA-like effector a	CIDEA	18	18p11.21|18	3.48428
Hs.438	NM_004527	Mesenchyme homeobox 1	MEOX1	17	17q21	3.4831
Hs.28608	AK025768	Zinc finger, CCHC domain containing 3	ZCCHC3	20	20p13-p12.2	3.48309
Hs.19317	NM_001495	GDNF family receptor alpha 2	GFRA2	8	8p21	3.4712
Hs.292868	AK022259	Homo sapiens cDNA FLJ12197 fis, clone MAMMA1000875				3.46969
Hs.13785	AK021777	Hypothetical protein FLJ38109	GALNT10	5	5q33.2	3.4656
Hs.279008	NM_017696	Homo sapiens hypothetical protein FLJ20170 (FLJ20170), mRNA				3.46154
Hs.111126	AF149785	Pituitary tumor-transforming 1 interacting protein	PTTG1IP	21	21q22.3	3.46074
Hs.44033	NM_017743	Dipeptidyl-peptidase 8	DPP8	15	15q22	3.45162
Hs.75741	NM_001091	Amiloride binding protein 1 (amine oxidase (copper-containing))	ABP1	7	7q34-q36	3.44809
Hs.153290	AK024380	CDNA FLJ14318 fis, clone PLACE3000402		5		3.444
Hs.7236	NM_015953	Nitric oxide synthase interacting protein	NOSIP	19	19q13.33	3.43926
Hs.78871	D42039	Mesoderm development candidate 2	MESDC2	15	15q13	3.43842
Hs.200595	NM_014704	Glycine-, glutamate-, thienylcyclohexylpiperidine-binding protein	RP1-286D6.4	1	1p36.32	3.437
Hs.250632	NM_018316	Kelch-like 26 (Drosophila)	KLHL26	19	19p13.11	3.42981
Hs.283052	NM_018575	Homo sapiens hypothetical protein PR01094 (PR01094), mRNA				3.42749
Hs.165636	NM_017594	DIRAS family, GTP-binding RAS-like 2	DIRAS2	9	9q22.2	3.42437
Hs.306692	AK024577	Kelch repeat and BTB (POZ) domain containing 2	KBTBD2	12	7p14.3	3.42106
Hs.78846	NM_001541	Heat shock 27kDa protein 2	HSPB2	11	11q22-q23	3.4114
Hs.30352	NM_012424	Ribosomal protein S6 kinase, 52kDa, polypeptide 1	RPS6KC1	1	1q41	3.40967
Hs.282466	AK026663	Dedicator of cytokinesis 5	DOCK5	8	8p21.2	3.40554
Hs.30941	NM_000724	Calcium channel, voltage-dependent, beta 2 subunit	CACNB2	10	10p12	3.39677
Hs.2352	AB028983	Adenylate cyclase 2 (brain)	ADCY2	5	5p15.3	3.39015
Hs.306338	AL110190	MRNA; cDNA DKFZp564J2116 (from clone DKFZp564J2116)		17		3.38851
Hs.272319	AL137352	Plexin A4, B	PLXNA4B	7	7q32.3	3.37703
Hs.17283	NM_018259	Tetratricopeptide repeat domain 17	TTC17	11	11p12-p11.2	3.37028
Hs.97087	NM_000734	CD3Z antigen, zeta polypeptide (TiT3 complex)	CD3Z	1	1q22-q23	3.36806
Hs.112034	AB040967	Homo sapiens mRNA for KIAA1534 protein, partial cds				3.36707
Hs.241546	AF131779	Clone 25074 mRNA sequence		2		3.36426
Hs.116029	AK024310	Homo sapiens cDNA FLJ14248 fis, clone OVARC1001117				3.36292
Hs.173094	AL080059	TSPY-like 5	TSPYL5	8	8q22.1	3.36158
Hs.274368	AF113212	Regulator of G-protein signalling 5	RGS5	1	1q23.1	3.35926
Hs.121540	AY009400	Wingless-type MMTV integration site family, member 10A	WNT10A	2	2q35	3.35503
Hs.93907	NM_002172	Interferon, alpha 14	IFNA14	9	9p22	3.34847
Hs.239706	NM_002039	GRB2-associated binding protein 1	GAB1	4	4q31.21	3.34224
Hs.79059	NM_003243	Transforming growth factor, beta receptor III (betaglycan, 300kDa)	TGFBR3	1	1p33-p32	3.34181
Hs.72988	NM_005419	Signal transducer and activator of transcription 2, 113kDa	STAT2	12	12q13.3	3.33986
Hs.334489	AK025645	Src-like-adaptor 2	SLA2	20	20q11.23	3.33771
Hs.296541	AK001558	CDNA FLJ10696 fis, clone NT2RP3000484		2		3.33142
Hs.194755	AB020632	KIAA0825 protein	KIAA0825	5	5q15	3.32954
Hs.74621	NM_000311	Prion protein (p27-30) (Creutzfeld-Jakob disease, Gerstmann-Strausler-Scheinker syndrome, fatal familial insomnia)	PRNP	20	20pter-p12	3.32272
Hs.75474	NM_000272	Nephronophthisis 1 (juvenile)	NPHP1	2	2q13	3.31879
Hs.173161	NM_012219	Muscle RAS oncogene homolog	MRAS	3	3q22.3	3.31771
Hs.279842	NM_014179	Homo sapiens HSPC157 protein (HSPC157), mRNA				3.31573
Hs.283031	NM_018510	Homo sapiens hypothetical protein PRO1866 (PRO1866), mRNA				3.30436
Hs.9950	NM_014302	Sec61 gamma subunit	SEC61G	7	7p11.2	3.30243
Hs.41793	NM_018104	Homo sapiens hypothetical protein FLJ10474 (FLJ10474), mRNA				3.29358
Hs.288936	AK026363	Mitochondrial ribosomal protein L9	MRPL9	1		3.28683
Hs.226627	NM_002303	Leptin receptor	LEPR	1	1p31	3.27991
Hs.108660	NM_005688	ATP-binding cassette, sub-family C (CFTR/MRP), member 5	ABCC5	3	3q27	3.26548
Hs.18213	AF143888	EGF-like repeats and discoidin I-like domains 3	EDIL3	5	5q14	3.26053
Hs.333151	AK021921	Homo sapiens cDNA FLJ11859 fis, clone HEMBA1006832				3.25834
Hs.37712	AK000671	Chromosome 14 open reading frame 73	C14orf73	14	14q32.32	3.25113
Hs.16725	NM_017999	Ring finger protein 31	RNF31	14	14q11.2	3.2493
Hs.171825	NM_003670	Basic helix-loop-helix domain containing, class B, 2	BHLHB2	3	3p26	3.24699
Hs.179729	NM_000493	Collagen, type X, alpha 1(Schmid metaphyseal chondrodysplasia)	COL10A1	6	6q21-q22	3.24093
Hs.83321	M21551	Neuromedin B	NMB	15	15q22-qter	3.24044
Hs.29076	AK025494	Nestin	NES	1	1q23.1	3.22948
Hs.212335	AL049973	Homo sapiens mRNA; cDNA DKFZp564B192 (from clone DKFZp564B192)				3.22663
Hs.103283	AB011166	SMC5 structural maintenance of chromosomes 5-like 1 (yeast)	SMC5L1	9	9q21.11	3.22605
Hs.271836	AK001299	Homo sapiens cDNA FLJ10437 fis, clone NT2RP1000581				3.22486
Hs.77436	NM_002664	Pleckstrin	PLEK	2	2p13.3	3.21669
Hs.189242	AL080190	MRNA; cDNA DKFZp434A202 (from clone DKFZp434A202)		8		3.21662
Hs.193261	AK022638	Fukutin related protein	FKRP	19	19q13.32	3.20949
Hs.260720	AF176012	DnaJ (Hsp40) homolog, subfamily C, member 12	DNAJC12	10	10q22.1	3.20552
Hs.306841	AK026385	CDNA: FLJ22732 fis, clone HSI15880		1		3.20421
Hs.149219	AL389981	Likely ortholog of mouse lung-inducible Neutralized-related C3HC4 RING domain protein	LINCR	2	2q11.2	3.20253
Hs.296544	AK001808	CDNA FLJ10946 fis, clone PLACE1000005		2		3.19516
Hs.123055	NM_000679	Adrenergic, alpha-1B-, receptor	ADRA1B	5	5q23-q32	3.19295
Hs.168640	NM_019847	Homo sapiens Ank, mouse, homolog of (ANK), mRNA				3.18979
Hs.75636	M94547	Myosin, light polypeptide 7, regulatory	MYL7	7	7p21-p11.2	3.18479
Hs.107740	NM_016270	Kruppel-like factor 2 (lung)	KLF2	19	19p13.13-p13.11	3.18444
Hs.50984	NM_005981	Tetraspanin 31	TSPAN31	12	12q13.3	3.1825
Hs.287948	AK021467	Homo sapiens cDNA FLJ11405 fis, clone HEMBA1000769				3.1815
Hs.30822	NM_018326	GTPase, IMAP family member 4	GIMAP4	7	7q36.1	3.17537
Hs.241544	NM_015583	Homo sapiens DKFZP586M0622 protein (DKFZP586M0622), mRNA				3.17063
Hs.12247	AK021475	PiggyBac transposable element derived 5	PGBD5	1	1q42.13	3.1688
Hs.1614	NM_000745	Cholinergic receptor, nicotinic, alpha 5	CHRNA5	15	15q24	3.1659
Hs.283741	NM_020158	Exosome component 5	EXOSC5	19	19q13.1	3.16017
Hs.80962	NM_006183	Neurotensin	NTS	12	12q21	3.15975
Hs.82007	D42084	Methionyl aminopeptidase 1	METAP1	4	4q23	3.15493
Hs.957	NM_006679	Homo sapiens putative opioid receptor, neuromedin K (neurokinin B) receptor-like (TAC3RL) mRNA				3.15347
Hs.97837	AL390134	SH3-binding domain kinase 1	SBK1	16	16p11.2	3.15127
Hs.7531	AB018353	Unc-84 homolog A (C. elegans)	UNC84A	7	7p22.3	3.14677
Hs.42656	AK022729	Ras association (RalGDS/AF-6) and pleckstrin homology domains 1	LOC441751	16	16p12.3	3.14132
Hs.180479	NM_017671	Chromosome 20 open reading frame 42	C20orf42	20	20p12.3	3.14115
Hs.279836	NM_014186	COMM domain containing 9	COMMD9	11	11p13	3.13577
Hs.3195	NM_002995	Chemokine (C motif) ligand 1	XCL1	1	1q23	3.12948
Hs.19223	AB028173	Homo sapiens HCCA2 mRNA, complete cds				3.12821
Hs.299629	AY005822	Acyl-CoA thioesterase 2	ACOT2	14	14q24.3	3.12725
Hs.154151	NM_002845	Protein tyrosine phosphatase, receptor type, M	PTPRM	18	18p11.2	3.12138
Hs.89474	NM_001663	ADP-ribosylation factor 6	ARF6	14	14q21.3	3.11623
Hs.257924	AK023844	Grainyhead-like 2 (Drosophila)	GRHL2	8	8q22.3	3.11571
Hs.29647	NM_018463	Uncharacterized hematopoietic stem/progenitor cells protein MDS028	MDS028	12	12p13.33	3.11561
Hs.101891	AB033019	KIAA1193	KIAA1193	19	19p13.3	3.10994
Hs.211819	NM_006983	Matrix metallopeptidase 23A	MMP23B	?	1p36.3	3.10642
Hs.287176	AK022434	Zinc finger protein 660	ZNF660	3	3p21.32	3.08939
Hs.250813	AK022170	Homo sapiens, clone IMAGE:3922927, mRNA		11		3.08553
Hs.232265	AK023800	CDNA FLJ13738 fis, clone PLACE3000194				3.08363
Hs.306786	AK025206	B-cell receptor-associated protein 29	BCAP29	7	7q22-q31	3.07964
Hs.332754	AK023920	CDNA FLJ13858 fis, clone THYRO1001031		18		3.07528
Hs.116459	NM_018621	Homo sapiens hypothetical protein PRO2198 (PRO2198), mRNA				3.07492
Hs.120158	AK024336	Homo sapiens, clone IMAGE:3961600, mRNA		2		3.06987
Hs.43388	AJ251832	Receptor transporter protein 4	RTP4	3	3q27.3	3.06102
Hs.43299	AK022952	CCR4-NOT transcription complex, subunit 10	CNOT10	3	3p23	3.05947
Hs.30687	NM_012296	GRB2-associated binding protein 2	GAB2	11	11q14.1	3.05916
Hs.42244	AL049233	Chromosome 10 open reading frame 18	C10orf18	10	10p15.1	3.05243
Hs.288716	AK026916	Chromosome 8 open reading frame 41	C8orf41	8	8p12	3.05135
Hs.73082	NM_002280	Keratin, hair, acidic, 5	KRTHA5	17	17q12-q21	3.04908
Hs.287709	AK026327	Polymerase (RNA) II (DNA directed) polypeptide F	POLR2F	22	22q13.1	3.04775
Hs.10029	NM_001814	Cathepsin C	CTSC	11	11q14.1-q14.3	3.04488
Hs.306725	AK024910	CDNA: FLJ21257 fis, clone COL01407		2		3.0411
Hs.22208	AL133447	LSM16 homolog (EDC3, S. cerevisiae)	LSM16	15	15q24.1	3.03443
Hs.90424	AK026938	Hypothetical gene supported by AL713796	LOC389831	7		3.03066
Hs.336451	NM_005793	Non-metastatic cells 6, protein expressed in (nucleoside-diphosphate kinase)	NME6	3	3p21	3.02929
Hs.334804	NM_000558	Hemoglobin, alpha 1	HBA1	16	16p13.3	3.02809
Hs.2540	NM_000746	Cholinergic receptor, nicotinic, alpha 7	CHRNA7	15	15q14	3.026
Hs.83393	NM_001323	Cystatin E/M	CST6	11	11q13	3.02371
Hs.150206	NM_005325	Histone 1, H1a	HIST1H1A	6	6p21.3	3.02325
Hs.104633	NM_001138	Agouti related protein homolog (mouse)	AGRP	16	16q22	3.02017
Hs.91791	X81896	Transmembrane protein 16C	TMEM16C	11	11p14.3	3.01702
Hs.173108	AK025550	Sprouty-related, EVH1 domain containing 2	SPRED2	2	2p14	3.01324
Hs.287607	AK023947	Homo sapiens cDNA FLJ13885 fis, clone THYRO1001541				3.01183
Hs.26216	AK026464	Transmembrane protein 37	TMEM37	2	2q14.2	3.01002
Hs.78454	NM_000261	Myocilin, trabecular meshwork inducible glucocorticoid response	MYOC	1	1q23-q24	3.00615
Hs.125750	NM_007035	Keratocan	KERA	12	12q22	3.00556
Hs.170776	AL161984	Hypothetical protein LOC90167	RP6-213H19.2	X	Xq26.2	3.00013
Hs.306759	AK025072	Myosin IE	MYO1E	15	15q21-q22	2.99806
Hs.252588	AL359626	MRNA; cDNA DKFZp564F172 (from clone DKFZp564F172)		18		2.99622
Hs.289094	AK021474	CDNA FLJ37420 fis, clone BRAWH2001186				2.99483
Hs.9096	NM_017836	Solute carrier family 41, member 3	SLC41A3	3	3q21.2	2.98857
Hs.743	NM_004106	Fc fragment of IgE, high affinity I, receptor for; gamma polypeptide	FCER1G	1	1q23	2.9875
Hs.306705	AK024819	Hypothetical protein FLJ13611	FLJ13611	5	5q12.3	2.97738
Hs.283032	NM_018512	Homo sapiens hypothetical protein PRO2015 (PRO2015), mRNA				2.97681
Hs.173560	AB032953	Odz, odd Oz/ten-m homolog 2 (Drosophila)	ODZ2	5	5q34	2.9767
Hs.299964	AF130063	Formin-like 2	FMNL2	2	2q23.3	2.96233
Hs.301994	AK023528	CDNA FLJ13466 fis, clone PLACE1003516				2.95691
Hs.64746	NM_004669	Chloride intracellular channel 3	CLIC3	9	9q34.3	2.95665
Hs.296741	AK023697	Homo sapiens cDNA FLJ13635 fis, clone PLACE1011143				2.9536
Hs.123080	U82303	ATPase, aminophospholipid transporter-like, Class I, type 8A, member 2	ATP8A2	13	13q12-13	2.95234
Hs.54642	AF182814	Methionine adenosyltransferase II, beta	MAT2B	5	5q34-q35.1	2.94094
Hs.180015	NM_001355	D-dopachrome tautomerase	DDT	22	22q11.23	2.9408
Hs.333427	AK021635	Homo sapiens cDNA FLJ11573 fis, clone HEMBA1003376				2.93732
Hs.155935	NM_004054	Complement component 3a receptor 1	C3AR1	12	12p13.31	2.9369
Hs.187788	AK024180	Chromosome 17 open reading frame 40	C17orf40	17	17q11.2	2.93224
Hs.306630	AK022235	CDNA FLJ12173 fis, clone MAMMA1000696		20		2.9319
Hs.265891	AK001503	Zinc finger protein 397	ZNF397	18	18q12.2	2.9256
Hs.122959	AF049615	Chromosome X open reading frame 27	CXorf27	X	Xp21.1	2.92477
Hs.79348	AF090116	Regulator of G-protein signalling 7	RGS7	1	1q43|1q23.1 according to Sierra (Genomic	2.92348
Hs.287618	AK024127	Similar to pleckstrin homology domain containing, family M (with RUN domain) member 1; adapter protein 162	LOC440456	17		2.92259
Hs.112432	NM_000479	Anti-Mullerian hormone	AMH	19	19p13.3	2.92067
Hs.7845	AK000827	Hypothetical protein MGC2752	MGC2752	19	19q13.43	2.9206
Hs.167344	AF052095	Vitelliform macular dystrophy 2 (Best disease, bestrophin)	VMD2	11	11q13	2.91266
Hs.50098	NM_002489	NADH dehydrogenase (ubiquinone) 1 alpha subcomplex, 4, 9kDa	NDUFA4	7	7p21.3	2.9125
Hs.148907	AL049270	Solute carrier family 5 (sodium/glucose cotransporter), member 12	SLC5A12	11	11p14.3	2.91193
Hs.7688	NM_004576	Protein phosphatase 2 (formerly 2A), regulatory subunit B (PR 52), beta isoform	PPP2R2B	5	5q31-5q32	2.9111
Hs.143026	AB029010	Solute carrier family 8 (sodium-calcium exchanger), member 2	SLC8A2	19	19q13.3	2.91041
Hs.189527	AF131853	RAS guanyl releasing protein 1 (calcium and DAG-regulated)	RASGRP1	15	15q15	2.91019
Hs.75295	NM_000856	Guanylate cyclase 1, soluble, alpha 3	GUCY1A3	4	4q31.3-q33|4q31.1-q31.2	2.90936
Hs.182240	NM_000440	Phosphodiesterase 6A, cGMP-specific, rod, alpha	PDE6A	5	5q31.2-q34	2.90818
Hs.12942	NM_004206	SEC22 vesicle trafficking protein-like 3 (S. cerevisiae)	SEC22L3	3	3p22.1	2.90434
Hs.7731	NM_018453	Chromosome 14 open reading frame 11	C14orf11	14	14q13.1	2.90373
Hs.210546	AF254067	Interleukin 21 receptor	IL21R	16	16p11	2.90278
Hs.267665	NM_004452	Estrogen-related receptor beta	ESRRB	14	14q24.3	2.89928
Hs.37501	NM_005903	SMAD, mothers against DPP homolog 5 (Drosophila)	SMAD5	5	5q31	2.89779
Hs.183434	NM_005765	ATPase, H+ transporting, lysosomal accessory protein 2	ATP6AP2	X	Xp11.4	2.89303
Hs.423	NM_002580	Regenerating islet-derived 3 alpha	REG3A	2	2p12	2.89171
Hs.287425	AK021631	MEGF10 protein	MEGF10	5	5q33	2.89106
Hs.7041	AB033034	N-acetylglucosamine-1-phosphate transferase, alpha and beta subunits	GNPTAB	12	12q23.3	2.89047
Hs.302059	AL049355	MRNA; cDNA DKFZp566E213 (from clone DKFZp566E213)		15		2.88972
Hs.278311	NM_002673	Plexin B1	PLXNB1	3	3p21.31	2.88799
Hs.288912	AK026257	TM2 domain containing 3	TM2D3	15	15q26.3	2.88637
Hs.279874	NM_014273	Homo sapiens a disintegrin-like and metalloprotease (reprolysin type) with thrombospondin type 1 motif, 6 (ADAMTS6), mRNA				2.88186
Hs.279556	AB037853	KIAA1432	KIAA1432	9	9p24.1	2.88171
Hs.101735	AL080065	DKFZP564J102 protein	DKFZP564J102	4	4q35.1	2.87659
Hs.29952	AL079294	CDNA FLJ39679 fis, clone SMINT2010068		X		2.87187
Hs.73982	NM_003460	Zona pellucida glycoprotein 2 (sperm receptor)	ZP2	16	16p12	2.86918
Hs.270133	AK000175	Hypothetical protein LOC93444	LOC93444	15	15q22.32	2.86856
Hs.1989	NM_000348	Steroid-5-alpha-reductase, alpha polypeptide 2 (3-oxo-5 alpha-steroid delta 4-dehydrogenase alpha 2)	SRD5A2	2	2p23	2.86607
Hs.4888	NM_006513	Seryl-tRNA synthetase	SARS	1	1p13.3-p13.1	2.86405
Hs.158342	NM_004678	Basic charge, Y-linked, 2	BPY2	Y	Yq11	2.86386
Hs.87929	AK023769	Homo sapiens cDNA FLJ13707 fis, clone PLACE2000347				2.86365
Hs.42173	AK001228	TAF11 RNA polymerase II, TATA box binding protein (TBP)-associated factor, 28kDa	TAF11	6	6p21.31	2.8626
Hs.7943	NM_003796	Chromosome 19 open reading frame 2	C19orf2	19	19q12	2.86017
Hs.32922	NM_017632	Collaborates/cooperates with ARF (alternate reading frame) protein	CARF	4	4q35.1	2.86015
Hs.193300	AK024801	SET domain containing 6	SETD6	16	16q21	2.85939
Hs.273759	AK021967	Homo sapiens cDNA FLJ11905 fis, clone HEMBB1000050				2.85722
Hs.129872	NM_003971	Sperm associated antigen 9	SPAG9	17	17q21.33	2.8542
Hs.284257	AL390143	Formin-like 2	FMNL2	2	2q23.3	2.85193
Hs.121590	AK022889	Zinc finger protein 408	ZNF408	11	11p11.2	2.84887
Hs.4973	NM_015680	Chromosome 2 open reading frame 24	C2orf24	2	2q35	2.84788
Hs.227098	NM_004752	Glial cells missing homolog 2 (Drosophila)	GCM2	6	6p23	2.84558
Hs.72918	NM_002981	Chemokine (C-C motif) ligand 1	CCL1	17	17q12	2.84309
Hs.12520	AF007149	Hypothetical protein LOC257407	LOC257407	2	2q37.1	2.83789
Hs.248217	NM_014276	Recombining binding protein suppressor of hairless (Drosophila)-like	RBPSUHL	20	20q12-q13.1	2.83638
Hs.77031	NM_003110	Sp2 transcription factor	SP2	17	17q21.32	2.83628
Hs.4896	AK025699	Chromosome 10 open reading frame 42	C10orf42	10	10q22.1	2.83626
Hs.283029	NM_018505	Homo sapiens hypothetical protein PRO1728 (PRO1728), mRNA				2.83531
Hs.108947	NM_014716	Centaurin, beta 1	CENTB1	17	17p13.1	2.83057
Hs.7935	NM_014962	BTB (POZ) domain containing 3	BTBD3	20	20p12.2	2.8293
Hs.138860	NM_004308	Rho GTPase activating protein 1	ARHGAP1	11	11p12-q12	2.82815
Hs.299148	AK025454	Retinoic acid induced 16	RAI16	8	8p21.3	2.82404
Hs.183986	NM_002856	Poliovirus receptor-related 2 (herpesvirus entry mediator B)	PVRL2	19	19q13.2-q13.4	2.82353
Hs.77502	NM_005911	Methionine adenosyltransferase II, alpha	MAT2A	2	2p11.2	2.82043
Hs.132526	NM_016181	Homo sapiens melanoma antigen (LOC51152), mRNA				2.82025
Hs.71215	NM_003974	Docking protein 2, 56kDa	DOK2	8	8p21.3	2.81701
Hs.147112	AK025975	CDNA: FLJ22322 fis, clone HRC05532		1		2.81484
Hs.26663	NM_016323	Hect domain and RLD 5	HERC5	4	4q22.1-q23	2.81165
Hs.296150	AK023821	Microtubule-actin crosslinking factor 1	MACF1	1	1p32-p31	2.80983
Hs.122075	AF007146	Coiled-coil domain containing 57	CCDC57	17	17q25.3	2.80536
Hs.129179	AK023643	Olfactory receptor, family 51, subfamily E, member 1	OR51E1	11	11p15.4	2.79459
Hs.301637	NM_007167	Zinc finger, MYM-type 6	ZMYM6	1	1p34.2	2.79344
Hs.274	NM_002378	Megakaryocyte-associated tyrosine kinase	MATK	19	19p13.3	2.78732
Hs.7001	AL137727	Transmembrane protein 55B	TMEM55B	14	14q11.2	2.78558
Hs.78036	NM_001043	Solute carrier family 6 (neurotransmitter transporter, noradrenalin), member 2	SLC6A2	16	16q12.2	2.78459
Hs.78436	NM_004441	EPH receptor B1	EPHB1	3	3q21-q23	2.77733
Hs.333426	AK000981	Homo sapiens cDNA FLJ10119 fis, clone HEMBA1002850				2.77608
Hs.306334	AL109782	ST3 beta-galactoside alpha-2,3-sialyltransferase 3	ST3GAL3	1	1p34.1	2.77006
Hs.274150	NM_018068	Piwi-like 2 (Drosophila)	PIWIL2	8	8p21.3	2.76862
Hs.211601	NM_006301	Mitogen-activated protein kinase kinase kinase 12	MAP3K12	12	12q13	2.7676
Hs.301468	AK022115	Homo sapiens cDNA FLJ12053 fis, clone HEMBB1002043				2.76351
Hs.154299	NM_005242	Coagulation factor II (thrombin) receptor-like 1	F2RL1	5	5q13	2.76224
Hs.285115	NM_001560	Interleukin 13 receptor, alpha 1	IL13RA1	X	Xq24	2.76004
Hs.19126	NM_003726	Src family associated phosphoprotein 1	SCAP1	17	17q21.32	2.75927
Hs.96757	NM_003599	Suppressor of Ty 3 homolog (S. cerevisiae)	SUPT3H	6	6p21.1-p21.3	2.7579
Hs.110915	AF286095	Interleukin 22 receptor, alpha 1	IL22RA1	1	1p36.11	2.75739
Hs.125133	AK026154	Hermansky-Pudlak syndrome 6	HPS6	10	10q24.32	2.75087
Hs.248190	NM_003774	UDP-N-acetyl-alpha-D-galactosamine:polypeptide N-acetylgalactosaminyltransferase 4 (GalNAc-T4)	GALNT4	12	12q21.3-q22	2.75028
Hs.209100	AK023767	Coiled-coil domain containing 69	CCDC69	5	5q33.1	2.74832
Hs.99899	NM_001252	Tumor necrosis factor (ligand) superfamily, member 7	TNFSF7	19	19p13	2.74424
Hs.159448	NM_017503	Surfeit 2	SURF2	9	9q34.2	2.74237
Hs.274370	NM_017731	Oxysterol binding protein-like 7	OSBPL7	17	17q21	2.73224
Hs.35276	NM_014941	MORC family CW-type zinc finger 2	MORC2	22	22q12.2	2.73163
Hs.1179	NM_004606	TAF1 RNA polymerase II, TATA box binding protein (TBP)-associated factor, 250kDa	TAF1	X	Xq13.1	2.72928
Hs.171118	AK024436	Dedicator of cytokinesis 8	DOCK8	9	9p24.3	2.72795
Hs.274445	NM_013359	Zinc finger protein 221	ZNF221	19	19q13.2	2.72785
Hs.211575	M54886	Interferon, alpha 2	IFNA2	9	9p22	2.72593
Hs.75586	NM_001759	Cyclin D2	CCND2	12	12p13	2.72402
Hs.173274	NM_004763	Integrin beta 1 binding protein 1	ITGB1BP1	2	2p25.2	2.72007
Hs.299487	AK000937	Microtubule associated monoxygenase, calponin and LIM domain containing 3	MICAL3	22	22q11.21	2.71834
Hs.34955	AK023547	Zinc finger protein 614	ZNF614	19	19q13.41	2.71704
Hs.337764	NM_003225	Trefoil factor 1 (breast cancer, estrogen-inducible sequence expressed in)	TFF1	21	21q22.3	2.7144
Hs.306098	NM_001353	Aldo-keto reductase family 1, member C1 (dihydrodiol dehydrogenase 1; 20-alpha (3-alpha)-hydroxysteroid dehydrogenase)	AKR1C1	10	10p15-p14	2.71008
Hs.88778	NM_001757	Carbonyl reductase 1	CBR1	21	21q22.13	2.71
Hs.15299	NM_006460	Hexamethylene bis-acetamide inducible 1	HEXIM1	17	17q21.31	2.70902
Hs.116017	AK022605	Chromosome 16 open reading frame 44	C16orf44	16	16q24.1	2.70888
Hs.85302	NM_015833	Adenosine deaminase, RNA-specific, B1 (RED1 homolog rat)	ADARB1	21	21q22.3	2.70722
Hs.73849	NM_000040	Apolipoprotein C-III	APOC3	11	11q23.1-q23.2	2.69982
Hs.238707	AK026110	DENN/MADD domain containing 2D	DENND2D	1	1p13.3	2.69934
Hs.298014	AK024198	Multiple inositol polyphosphate histidine phosphatase, 1	MINPP1	10	10q23	2.69658
Hs.82101	NM_007350	Pleckstrin homology-like domain, family A, member 1	PHLDA1	12	12q15	2.69012
Hs.17379	AL133104	Unc-51-like kinase 4 (C. elegans)	ULK4	3	3p22.1	2.68522
Hs.283071	NM_018633	Homo sapiens hypothetical protein PRO2796 (PRO2796), mRNA				2.6849
Hs.251673	NM_006892	DNA (cytosine-5-)-methyltransferase 3 beta	DNMT3B	20	20q11.2	2.68364
Hs.145498	AF220492	Zinc finger protein 267	ZNF267	16	16p11.2	2.68006
Hs.287460	AK021922	Homo sapiens cDNA FLJ11860 fis, clone HEMBA1006865				2.67752
Hs.1428	NM_000145	Follicle stimulating hormone receptor	FSHR	2	2p21-p16	2.67201
Hs.288928	AK026949	Zinc finger protein 300	ZNF300	5	5q33.1	2.67086
Hs.293539	AL137685	Cortactin binding protein 2	CTTNBP2	7	7q31	2.67072
Hs.301472	AK021796	Homo sapiens cDNA FLJ11734 fis, clone HEMBA1005443				2.67055
Hs.159054	AK023286	Hypothetical protein FLJ13224	FLJ13224	12	12p11.21	2.66106
Hs.258580	NM_016318	Purinergic receptor P2X, ligand-gated ion channel, 2	P2RX2	12	12q24.33	2.66055
Hs.279751	NM_014442	Sialic acid binding Ig-like lectin 8	SIGLEC8	19	19q13.33-q13.41	2.66053
Hs.146821	AK023343	Ribonuclease, RNase A family, 7	RNASE7	14	14q11.2	2.65935
Hs.155182	NM_014909	Vasohibin 1	VASH1	14	14q24.3	2.65584
Hs.12854	NM_020350	Angiotensin II receptor-associated protein	AGTRAP	1	1p36.22	2.65357
Hs.323159	AL110130	MRNA; cDNA DKFZp564G212 (from clone DKFZp564G212)		2		2.65352
Hs.16229	AB037794	STAM binding protein-like 1	STAMBPL1	10	10q23.31	2.64458
Hs.179657	NM_002659	Plasminogen activator, urokinase receptor	PLAUR	19	19q13	2.64317
Hs.306304	AL049988	Family with sequence similarity 20, member C	ITPR2	12	12p11	2.6411
Hs.190488	AF161427	Homo sapiens HSPC309 mRNA, partial cds				2.64085
Hs.232072	NM_007123	Usher syndrome 2A (autosomal recessive, mild)	USH2A	1	1q41	2.63938
Hs.112282	NM_013309	Solute carrier family 30 (zinc transporter), member 4	SLC30A4	15	15q11.2-q21.3|15q21.1	2.63336
Hs.272792	NM_017757	Zinc finger protein 407	ZNF407	18	18q23	2.633
Hs.212172	NM_017429	Beta-carotene 15,15'-monooxygenase 1	BCMO1	16	16q21-q23	2.62916
Hs.80738	NM_003123	Sialophorin (gpL115, leukosialin, CD43)	SPN	16	16p11.2	2.62478
Hs.65114	NM_000224	Keratin 18	KRT18	12	12q13	2.62248
Hs.284168	AK022360	Zinc finger protein 394	ZNF394	7	7q22.1	2.62237
Hs.102598	NM_007164	Homo sapiens mucosal vascular addressin cell adhesion molecule 1 (MADCAM1), mRNA				2.62219
Hs.14231	NM_003009	Selenoprotein W, 1	SEPW1	19	19q13.3	2.6175
Hs.248157	NM_002565	Pyrimidinergic receptor P2Y, G-protein coupled, 4	P2RY4	X	Xq13	2.6144
Hs.166361	AL049987	FLJ40092 protein	FLJ40092	5	5q13.2	2.61347
Hs.79335	NM_003076	SWI/SNF related, matrix associated, actin dependent regulator of chromatin, subfamily d, member 1	SMARCD1	12	12q13-q14	2.61045
Hs.287467	AK022010	Homo sapiens cDNA FLJ11948 fis, clone HEMBB1000770				2.60606
Hs.184	AB036432	Advanced glycosylation end product-specific receptor	AGER	6	6p21.3	2.60436
Hs.82295	NM_001380	Dedicator of cytokinesis 1	DOCK1	10	10q26.13-q26.3	2.60236
Hs.118442	NM_005190	Cyclin C	CCNC	6	6q21	2.59934
Hs.197764	NM_003317	Thyroid transcription factor 1	TITF1	14	14q13	2.59797
Hs.7615	AL137488	Homo sapiens mRNA; cDNA DKFZp434N2030 (from clone DKFZp434N2030); partial cds				2.59664
Hs.218008	AK025093	Hypothetical protein MGC13057	MGC13057	2	2q32.2	2.59461
Hs.48364	AF076642	Regulator of G-protein signalling 18	RGS18	1	1q31.2	2.59116
Hs.241545	NM_015916	Family with sequence similarity 26, member B	FAM26B	10	10pter-q26.12	2.59083
Hs.12342	AF055030	Chromosome 6 open reading frame 120	PHF10	6	6q27	2.59042
Hs.31664	NM_007197	Frizzled homolog 10 (Drosophila)	FZD10	12	12q24.33	2.58706
Hs.71848	U79277	Tyrosine 3-monooxygenase/tryptophan 5-monooxygenase activation protein, zeta polypeptide	YWHAZ	8	8q23.1	2.58403
Hs.200596	NM_014793	Leucine carboxyl methyltransferase 2	LCMT2	15	15q15.3	2.58286
Hs.274251	NM_017794	KIAA1797	KIAA1797	9	9p21	2.57784
Hs.240075	AK023296	Homo sapiens cDNA FLJ13234 fis, clone OVARC1000302				2.57663
Hs.149356	AL137734	Hypothetical protein DKFZp586C0721	LOC401212	5	5q32	2.57614
Hs.30250	NM_005360	V-maf musculoaponeurotic fibrosarcoma oncogene homolog (avian)	MAF	16	16q22-q23	2.57575
Hs.54697	NM_015185	Cdc42 guanine nucleotide exchange factor (GEF) 9	ARHGEF9	X	Xq11.2	2.57574
Hs.142827	NM_004772	Chromosome 5 open reading frame 13	C5orf13	5	5q22.1	2.57534
Hs.173717	NM_003713	Phosphatidic acid phosphatase type 2B	PPAP2B	1	1pter-p22.1	2.57095
Hs.33785	AL109818	Synaptojanin 1	SYNJ1	21	21q22.2	2.5692
Hs.160271	NM_018490	Leucine-rich repeat-containing G protein-coupled receptor 4	LGR4	11	11p14-p13	2.56475
Hs.75064	NM_003192	Tubulin-specific chaperone c	TBCC	6	6pter-p12.1	2.56309
Hs.129735	NM_014486	Homo sapiens neuronal thread protein (AD7C-NTP), mRNA				2.56039
Hs.334340	AK021969	CDNA FLJ27198 fis, clone SYN02876		6		2.55895
Hs.13544	AF131805	Clone 24850 mRNA sequence		3		2.55865
Hs.79334	NM_005384	Nuclear factor, interleukin 3 regulated	NFIL3	9	9q22	2.55225
Hs.200113	AK021441	Homo sapiens cDNA FLJ11379 fis, clone HEMBA1000469				2.5416
Hs.83919	NM_006302	Glucosidase I	GCS1	2	2p13-p12	2.53955
Hs.13209	NM_017993	Proliferation-inducing protein 38	RP11-301I17.1	13	13q14.11	2.53036
Hs.120996	NM_004226	Basic leucine zipper and W2 domains 1	STK17B	2	2q32.3	2.52893
Hs.165814	AK024193	Homo sapiens cDNA FLJ14131 fis, clone MAMMA1002636				2.52743
Hs.193745	AK026324	Hypothetical protein FLJ22671	FLJ22671	2	2q37.3	2.52722
Hs.75811	NM_004315	Homo sapiens N-acylsphingosine amidohydrolase (ASAH) mRNA				2.51513
Hs.278337	AK021599	Hypothetical protein FLJ13096	FLJ13096	2	2q31.1	2.51336
Hs.76240	NM_000476	Adenylate kinase 1	AK1	9	9q34.1	2.50929
Hs.99364	NM_007011	Abhydrolase domain containing 2	ABHD2	15	15q26.1	2.50857
Hs.336940	AK024514	Suppressor of zeste 12 homolog (Drosophila)	SUZ12	17	17q11.2	2.50576
Hs.209461	AK022898	Hypothetical protein LOC149351	LOC149351	1	1p22.2	2.50569
Hs.33084	NM_003039	Solute carrier family 2 (facilitated glucose/fructose transporter), member 5	SLC2A5	1	1p36.2	2.50441
Hs.296434	NM_006553	Chromosome 18 open reading frame 43	C18orf43	18	18p11.21	2.50168
Hs.279912	NM_014711	CP110 protein	CP110	16	16p12.3	2.50114
Hs.302062	AL049434	Putative homeodomain transcription factor 1	PHTF1	1	1p13	2.49965
Hs.103854	NM_001381	Docking protein 1, 62kDa (downstream of tyrosine kinase 1)	DOK1	2	2p13	2.49615
Hs.128155	NM_014151	Homo sapiens HSPC053 protein (HSPC053), mRNA				2.48744
Hs.34789	NM_005216	Dolichyl-diphosphooligosaccharide-protein glycosyltransferase	DDOST	1	1p36.1	2.48614
Hs.61426	AF242771	Mesenchymal stem cell protein DSC96		12		2.48536
Hs.42192	U80770	Human EST clone 251800 mariner transposon Hsmar1 sequence				2.47719
Hs.25204	NM_018641	Carbohydrate (chondroitin 4) sulfotransferase 12	CHST12	7	7p22	2.47632
Hs.87619	NM_015686	Transmembrane protein 28	TMEM28	X	Xq13.1	2.47489
Hs.197335	NM_006102	Homo sapiens plasma glutamate carboxypeptidase (PGCP) mRNA				2.4723
Hs.22572	AB011152	Centaurin, delta 1	CENTD1	4	4p14	2.46703
Hs.41682	NM_002262	Killer cell lectin-like receptor subfamily D, member 1	KLRD1	12	12p13	2.46548
Hs.179697	U22172	DNA damage repair and recombination protein RAD52 pseudogene		2		2.46537
Hs.235498	AK024137	Nucleolar protein 10	NOL10	2	2p25.1	2.46463
Hs.29977	AK024961	Poly (ADP-ribose) polymerase family, member 8	PARP8	5	5q11.1	2.46284
Hs.29643	AK023165	Transmembrane and tetratricopeptide repeat containing 3	TMTC3	12	12q21.33	2.46281
Hs.155995	AB014543	Clusterin associated protein 1	CLUAP1	16	16p13.3	2.46201
Hs.112881	AK021544	Methylenetetrahydrofolate dehydrogenase (NADP+ dependent) 2-like	MTHFD2L	4	4q13.3	2.45494
Hs.301763	AL049935	Formin binding protein 1	FNBP1	9	9q34	2.44931
Hs.9280	NM_002800	Proteasome (prosome, macropain) subunit, beta type, 9 (large multifunctional peptidase 2)	PSMB9	6	6p21.3	2.44901
Hs.225084	AK024342	Chromosome 10 open reading frame 95	C10orf95	10	10q24.32	2.44897
Hs.2240	NM_003357	Secretoglobin, family 1A, member 1 (uteroglobin)	SCGB1A1	11	11q12.3-q13.1	2.44392
Hs.8084	AL049299	Chromosome 1 open reading frame 63	C1orf63	1	1p36.13-p35.1	2.44354
Hs.24678	AJ293294	Sphingosine-1-phosphate phosphatase 1	SGPP1	14	14q23.2	2.44333
Hs.325667	NM_018676	Thrombospondin, type I, domain containing 1	THSD1	13	13q14.3	2.44179
Hs.297706	AK024150	Clone 935 immunoglobulin lambda light chain variable region		22		2.43923
Hs.123119	NM_005905	SMAD, mothers against DPP homolog 9 (Drosophila)	SMAD9	13	13q12-q14	2.43907
Hs.55967	NM_006884	Short stature homeobox 2	SHOX2	3	3q25-q26.1	2.43861
Hs.10260	AK002203	Homo sapiens cDNA FLJ11341 fis, clone PLACE1010786				2.43836
Hs.164478	AK025592	5-azacytidine induced 2	AZI2	3	3p24.1	2.43705
Hs.196972	NM_014100	Homo sapiens PRO1770 protein (PRO1770), mRNA				2.43518
Hs.71969	AL049962	Hypothetical protein LOC203107	DPY19L4	8	8q22.1	2.43405
Hs.287748	AK027227	Adenosine deaminase, RNA-specific, B1 (RED1 homolog rat)	ADARB1	21	21q22.3	2.42933
Hs.71791	NM_013313	Yippee-like 1 (Drosophila)	YPEL1	22	22q11.2	2.42344
Hs.274548	AK001101	N-acetylated alpha-linked acidic dipeptidase-like 2	NAALADL2	3	3q26.31	2.42134
Hs.263727	NM_017813	Inositol monophosphatase domain containing 1	IMPAD1	8	8q12.1	2.4212
Hs.219140	NM_002521	Natriuretic peptide precursor B	NPPB	1	1p36.2	2.42071
Hs.288917	AK026323	Alpha-kinase 1	ALPK1	4	4q25	2.41999
Hs.306315	AL050124	USP6 N-terminal like	USP6NL	10	10p13	2.41124
Hs.169363	NM_001499	GLE1 RNA export mediator-like (yeast)	GLE1L	9	9q34.11	2.41086
Hs.117339	AF172929	Hematopoietic cell signal transducer	HCST	19	19q13.1	2.41058
Hs.41707	NM_006308	Heat shock 27kDa protein 3	HSPB3	5	5q11.2	2.40695
Hs.157433	NM_005267	Gap junction protein, alpha 8, 50kDa (connexin 50)	GJA8	1	1q21.1	2.40618
Hs.83883	NM_020182	Transmembrane, prostate androgen induced RNA	TMEPAI	20	20q13.31-q13.33	2.40233
Hs.78788	NM_006767	Leucine-zipper-like transcription regulator 1	LZTR1	22	22q11.21|22q11.1-q11.2	2.40205
Hs.129227	NM_017584	Myo-inositol oxygenase	MIOX	22	22q13.3	2.39946
Hs.282108	AK024984	Echinoderm microtubule associated protein like 2	EML2	19	19q13.32	2.3948
Hs.289088	AF028832	Heat shock protein 90kDa alpha (cytosolic), class A member 1	HSP90AA1	14	14q32.33	2.39403
Hs.306886	AK026828	Chromosome X open reading frame 45	CXorf45	X	Xq23	2.3906
Hs.61408	AF070621	DIX domain containing 1	DIXDC1	11		2.38945
Hs.5921	AK025245	KIT ligand	KITLG	12	12q22	2.38768
Hs.2156	NM_002943	RAR-related orphan receptor A	RORA	15	15q21-q22	2.3846
Hs.83243	AB040883	KIAA1450 protein	KIAA1450	4	4q32.1	2.38381
Hs.274411	NM_016558	SCAN domain containing 1	SCAND1	20	20q11.1-q11.23	2.37771
Hs.9800	AF305686	Chromosome 17 open reading frame 75	C17orf75	17	17q11.2	2.37769
Hs.225953	NM_007058	Calpain 11	CAPN11	6	6p12	2.37354
Hs.49282	NM_018318	DKFZP779L1558 hypothetical protein	DKFZP779L1558	12	12p11.22	2.37151
Hs.142989	NM_015982	Y box binding protein 2	YBX2	17	17p11.2-p13.1	2.37033
Hs.284135	AK025869	Leucine rich repeat containing 61	LRRC61	7	7q31-q35	2.36628
Hs.10450	AF064843	LOC439987	LOC439987	10	10q22.3	2.3655
Hs.72910	U66582	Crystallin, gamma C	CRYGC	2	2q33-q35	2.36477
Hs.133089	NM_004402	DNA fragmentation factor, 40kDa, beta polypeptide (caspase-activated DNase)	DFFB	1	1p36.3	2.36438
Hs.256278	NM_001066	Tumor necrosis factor receptor superfamily, member 1B	TNFRSF1B	1	1p36.3-p36.2	2.3634
Hs.142023	NM_005816	CD96 antigen	CD96	3	3q13.13-q13.2	2.36277
Hs.306387	AK000176	Dedicator of cytokinesis 1	DOCK1	10	10q26.13-q26.3	2.3584
Hs.302178	X78262	H.sapiens mRNA for TRE5				2.35829
Hs.272222	NM_017932	Homo sapiens hypothetical protein FLJ20700 (FLJ20700), mRNA				2.34967
Hs.61976	AK023009	Homo sapiens cDNA FLJ12947 fis, clone NT2RP2005287				2.34871
Hs.55601	NM_013320	Host cell factor C2	HCFC2	12	12q23.3	2.34842
Hs.79358	NM_006285	Testis-specific kinase 1	TESK1	9	9p13	2.34524
Hs.97603	AK024332	Phosphodiesterase 7A	PDE7A	8	8q13	2.34286
Hs.306570	AF113689	Ribonucleotide reductase M1 polypeptide	RRM1	11	11p15.5	2.34017
Hs.1100	NM_003194	TATA box binding protein	TBP	6	6q27	2.33689
Hs.24391	AF218006	EF-hand domain family, member D1	EFHD1	2	2q37.1	2.33553
Hs.273186	AL137511	Chaperone, ABC1 activity of bc1 complex like (S. pombe)	CABC1	1	1q42.13	2.33274
Hs.165662	NM_014648	Zinc finger DAZ interacting protein 3	DZIP3	3	3q13.13	2.3318
Hs.18370	AK021447	FLJ40142 protein	FLJ40142	12	12q24.11	2.33147
Hs.169936	AL049387	MRNA; cDNA DKFZp564M042 (from clone DKFZp564M042)		10		2.32983
Hs.170341	AF011573	Zinc finger protein 197	ZNF197	3	3p21	2.32719
Hs.8309	AK022790	Family with sequence similarity 62 (C2 domain containing), member A	FAM62A	12	12q13.2	2.32583
Hs.170098	NM_014639	KIAA0372	KIAA0372	5	5q15	2.32444
Hs.300922	AK001125	Chromosome 9 open reading frame 150	C9orf150	9	9p23	2.32211
Hs.38095	NM_007168	ATP-binding cassette, sub-family A (ABC1), member 8	ABCA8	17	17q24	2.32196
Hs.144287	NM_012259	Hairy/enhancer-of-split related with YRPW motif 2	HEY2	6	6q22.2-q22.33	2.32124
Hs.83656	L20688	Rho GDP dissociation inhibitor (GDI) beta	ARHGDIB	12	12p12.3	2.31174
Hs.283784	AB015434	Homo sapiens mRNA for Nef attachable protein, complete cds				2.30963
Hs.155079	NM_006243	Protein phosphatase 2, regulatory subunit B (B56), alpha isoform	PPP2R5A	1	1q32.2-q32.3	2.30825
Hs.226440	AF131837	ST6 (alpha-N-acetyl-neuraminyl-2,3-beta-galactosyl-1,3)-N-acetylgalactosaminide alpha-2,6-sialyltransferase 5	ST6GALNAC5	1	1p31.1	2.30584
Hs.166371	NM_014439	Interleukin 1 family, member 7 (zeta)	IL1F7	2	2q12-q14.1	2.29862
Hs.241424	AL117445	DKFZP434L187 protein	DKFZP434L187	15	15q13.2	2.29673
Hs.173864	AB011133	Microtubule associated serine/threonine kinase 3	MAST3	19	19p13.11	2.29467
Hs.288905	AK023199	Hypothetical gene supported by AK125122	LOC400793	1	1q23.3	2.29394
Hs.23120	NM_020399	Golgi associated PDZ and coiled-coil motif containing	GOPC	6	6q21	2.29297
Hs.90572	NM_002821	PTK7 protein tyrosine kinase 7	PTK7	6	6p21.1-p12.2	2.2911
Hs.12479	NM_006463	STAM binding protein	STAMBP	2	2p13.1	2.28248
Hs.87296	AK000276	Naked cuticle homolog 1 (Drosophila)	NKD1	16	16q12	2.28218
Hs.89548	NM_000121	Erythropoietin receptor	EPOR	19	19p13.3-p13.2	2.27529
Hs.24656	NM_014949	KIAA0907	KIAA0907	1	1q22	2.27443
Hs.334479	AB037727	CASK interacting protein 1	CASKIN1	16	16p13.3	2.27143
Hs.164347	NM_006977	Zinc finger and BTB domain containing 25	ZBTB25	14	14q23-q24	2.26922
Hs.108169	AL050374	Ankyrin repeat and BTB (POZ) domain containing 2	ABTB2	11	11p13	2.26904
Hs.6671	NM_016129	COP9 constitutive photomorphogenic homolog subunit 4 (Arabidopsis)	COPS4	4	4q21.3	2.26859
Hs.49912	NM_018663	Peroxisomal membrane protein 2, 22kDa	PXMP2	12	12q24.33	2.2682
Hs.302736	AJ277441	Hypothetical protein LOC283824	XYLT1	16	16p12	2.26461
Hs.203181	AF182069	Prokineticin 2	PROK2	3	3p21.1	2.26226
Hs.19126	NM_003726	Src family associated phosphoprotein 1	SCAP1	17	17q21.32	2.26182
Hs.750	NM_000138	Fibrillin 1 (Marfan syndrome)	FBN1	15	15q21.1	2.25935
Hs.9822	NM_020196	XPA binding protein 2	XAB2	19	19p13.2	2.25435
Hs.5097	NM_004710	Synaptogyrin 2	SYNGR2	17	17q25.3	2.2536
Hs.61485	NM_018988	Glucose-fructose oxidoreductase domain containing 1	GFOD1	6	6pter-p22.1	2.25158
Hs.75238	NM_005441	Chromatin assembly factor 1, subunit B (p60)	CHAF1B	21	21q22.13	2.24907
Hs.181384	AL110200	Arachidonate 5-lipoxygenase	ALOX5	10	10q11.2	2.24786
Hs.28020	NM_014805	EPM2A (laforin) interacting protein 1	EPM2AIP1	3	3p22.1	2.24741
Hs.267659	NM_006113	Vav 3 oncogene	VAV3	1	1p13.3	2.24325
Hs.278918	NM_014083	Homo sapiens PRO0767 protein (PRO0767), mRNA				2.24102
Hs.82961	NM_003226	Trefoil factor 3 (intestinal)	TFF3	21	21q22.3	2.23812
Hs.6278	AK023915	Dihydroxyacetone kinase 2 homolog (yeast)	DAK	11	11q12.2	2.23598
Hs.287480	AK022079	Homo sapiens cDNA FLJ12017 fis, clone HEMBB1001735				2.23467
Hs.4104	NM_016472	Chromosome 14 open reading frame 129	C14orf129	14	14q32.2	2.23228
Hs.43505	NM_003639	Inhibitor of kappa light polypeptide gene enhancer in B-cells, kinase gamma	IKBKG	X	Xq28	2.22903
Hs.270169	AK026468	O-acyltransferase (membrane bound) domain containing 5	OACT5	12	12p13	2.22683
Hs.14838	NM_018212	Enabled homolog (Drosophila)	ENAH	1	1q42.12	2.2223
Hs.22919	NM_012191	N-acetyltransferase 6	HYAL3	3	3p21.3	2.22152
Hs.224961	AB037788	Cleavage and polyadenylation specific factor 2, 100kDa	CPSF2	14	14q31.1	2.21952
Hs.178207	U92980	Hypothetical protein DT1P1A10	RP1-112K5.2	X	Xp11.22	2.21685
Hs.840	NM_002164	Indoleamine-pyrrole 2,3 dioxygenase	INDO	8	8p12-p11	2.20914
Hs.172280	NM_003074	SWI/SNF related, matrix associated, actin dependent regulator of chromatin, subfamily c, member 1	SMARCC1	3	3p23-p21	2.20863
Hs.170808	NM_000818	Glutamate decarboxylase 2 (pancreatic islets and brain, 65kDa)	GAD2	10	10p11.23	2.20722
Hs.13223	AL109700	MRNA full length insert cDNA clone EUROIMAGE 51358		15		2.20716
Hs.278479	AK026849	Squamous cell carcinoma antigen recognized by T cells 2	TSPYL1	6	6q22-q23	2.20624
Hs.183114	AK024298	Rho GTPase activating protein 28	ARHGAP28	18	18p11.23	2.20441
Hs.79404	NM_014392	DNA segment on chromosome 4 (unique) 234 expressed sequence	D4S234E	4	4p16.3	2.20347
Hs.153563	NM_002349	Lymphocyte antigen 75	LY75	2	2q24	2.20089
Hs.306405	AK000792	B-box and SPRY domain containing	WWOX	16	16q23.3-q24.1	2.19801
Hs.85201	NM_005127	C-type lectin domain family 2, member B	CLEC2B	12	12p13-p12	2.19498
Hs.153610	NM_014677	Regulating synaptic membrane exocytosis 2	RIMS2	8	8q22.3	2.19498
Hs.3862	AF301013	UPF2 regulator of nonsense transcripts homolog (yeast)	UPF2	10	10p14-p13	2.18855
Hs.81964	NM_004922	SEC24 related gene family, member C (S. cerevisiae)	SEC24C	10	10q22.2	2.18697
Hs.129	NM_000730	Cholecystokinin A receptor	CCKAR	4	4p15.1-p15.2	2.18696
Hs.572	NM_000607	Orosomucoid 1	ORM1	9	9q31-q32	2.1859
Hs.76288	NM_001748	Calpain 2, (m/II) large subunit	CAPN2	1	1q41-q42	2.1815
Hs.24115	AK024240	Chromosome 13 open reading frame 25	C13orf25	11	13q31.3	2.18062
Hs.168762	AL080134	Unc-51-like kinase 2 (C. elegans)	ULK2	17	17p11.2	2.16746
Hs.90527	NM_014167	Coiled-coil domain containing 59	CCDC59	12	12q21.31	2.16549
Hs.99603	AK023196	Ankyrin repeat and SOCS box-containing 13	ASB13	10	10p15.1	2.16518
Hs.231853	AK023507	CDNA FLJ13445 fis, clone PLACE1002962		5		2.16368
Hs.295633	AK021771	Homo sapiens cDNA FLJ11709 fis, clone HEMBA1005133				2.16282
Hs.1702	NM_002186	Interleukin 9 receptor	IL9R	X	Xq28 and Yq12	2.15828
Hs.297650	AK021973	CDNA FLJ11911 fis, clone HEMBB1000141		16		2.15612
Hs.306666	AK024132	Thrombospondin, type I, domain containing 4	THSD4	15	15q23	2.15123
Hs.1032	NM_002909	Regenerating islet-derived 1 alpha (pancreatic stone protein, pancreatic thread protein)	REG1A	2	2p12	2.15122
Hs.224667	AY009397	Wingless-type MMTV integration site family, member 3	WNT3	17	17q21	2.1427
Hs.520	NM_003298	Nuclear receptor subfamily 2, group C, member 2	NR2C2	3	3p25	2.14042
Hs.32826	NM_016063	HD domain containing 2	HDDC2	6	6q13-q24.3	2.13406
Hs.102664	NM_003762	Vesicle-associated membrane protein 4	VAMP4	1	1q24-q25	2.13232
Hs.9661	NM_002801	Proteasome (prosome, macropain) subunit, beta type, 10	PSMB10	16	16q22.1	2.13127
Hs.748	NM_015850	Fibroblast growth factor receptor 1 (fms-related tyrosine kinase 2, Pfeiffer syndrome)	FGFR1	8	8p11.2-p11.1	2.12776
Hs.170414	NM_002570	Proprotein convertase subtilisin/kexin type 6	PCSK6	15	15q26.3	2.12651
Hs.102397	NM_016265	Zinc finger protein 12	ZNF12	7	7p22.1	2.12623
Hs.35101	NM_000951	Proline rich Gla (G-carboxyglutamic acid) 2	PRRG2	19	19q13.33	2.11749
Hs.76064	NM_000990	Ribosomal protein L27a	RPL27A	11	11p15	2.11646
Hs.19980	NM_019896	Polymerase (DNA-directed), epsilon 4 (p12 subunit)	POLE4	2	2p12	2.11114
Hs.258188	AK021736	Homo sapiens cDNA FLJ11674 fis, clone HEMBA1004748				2.11056
Hs.47558	AK026794	MRNA; cDNA DKFZp686M12106 (from clone DKFZp686M12106)		6		2.10829
Hs.73172	NM_005263	Growth factor independent 1	GFI1	1	1p22	2.10641
Hs.186961	NM_013396	Ubiquitin specific peptidase 25	USP25	21	21q11.2	2.10431
Hs.31720	NM_014799	Hephaestin	HEPH	X	Xq11-q12	2.10362
Hs.78045	NM_001615	Actin, gamma 2, smooth muscle, enteric	ACTG2	2	2p13.1	2.10184
Hs.62601	AL049382	Centrosomal protein 290kDa	CEP290	12	12q21.33	2.10153
Hs.302441	AF308801	Protein tyrosine phosphatase, receptor type, A	PTPRA	20	20p13	2.10123
Hs.7889	NM_016290	Receptor associated protein 80	RAP80	5	5q35.2	2.09793
Hs.78547	X16282	Zinc finger protein 250	ZNF250	8	8q24.3	2.09698
Hs.75724	NM_004766	Coatomer protein complex, subunit beta 2 (beta prime)	COPB2	3	3q23	2.09594
Hs.155324	NM_005940	Matrix metallopeptidase 11 (stromelysin 3)	MMP11	22	22q11.2|22q11.23	2.0955
Hs.23488	NM_014814	Proteasome (prosome, macropain) 26S subunit, non-ATPase, 6	PSMD6	3	3p14.1	2.09448
Hs.21122	AK021892	Praja 1	PJA1	X	Xq13.1	2.09103
Hs.157752	AL389942	Hypothetical protein LOC285628	LOC285628	5	5q34	2.0878
Hs.135892	AL137344	Neural cell adhesion molecule 2	NCAM2	21	21q21.1	2.08589
Hs.102981	AL122040	MRNA; cDNA DKFZp434G1972 (from clone DKFZp434G1972)		15		2.08559
Hs.179898	NM_014153	Zinc finger CCCH-type containing 7A	ZC3H7A	16	16p13-p12	2.08329
Hs.58593	NM_004128	General transcription factor IIF, polypeptide 2, 30kDa	GTF2F2	13	13q14	2.08278
Hs.72620	NM_015417	Chromosome 20 open reading frame 28	C20orf28	20	20pter-q11.23	2.08192
Hs.3273	AF110399	Ts translation elongation factor, mitochondrial	TSFM	12	12q13-q14	2.07784
Hs.306695	AK024585	Chromosome 14 open reading frame 43	C14orf43	14	14q24.3	2.07507
Hs.1869	NM_002633	Phosphoglucomutase 1	PGM1	1	1p31	2.07269
Hs.13804	AF131814	NIPA-like domain containing 3	NPAL3	1	1p36.12-p35.1	2.07101
Hs.20021	NM_016830	Vesicle-associated membrane protein 1 (synaptobrevin 1)	VAMP1	12	12p	2.06269
Hs.171914	AK024271	Homo sapiens cDNA FLJ14209 fis, clone NT2RP3003346				2.06175
Hs.323583	NM_016613	Chromosome 4 open reading frame 18	C4orf18	4	4q32.1	2.05724
Hs.51039	NM_014780	Cullin 7	CUL7	6	6p21.1	2.05202
Hs.26937	AF191492	Nasopharyngeal carcinoma associated gene protein-8	NAG8	7	7q31	2.04699
Hs.3697	NM_000029	Angiotensinogen (serpin peptidase inhibitor, clade A, member 8)	AGT	1	1q42-q43	2.04511
Hs.5324	NM_015702	Chromosome 2 open reading frame 25	C2orf25	2	2q23.3	2.04382
Hs.249164	NM_003738	Patched homolog 2 (Drosophila)	PTCH2	1	1p33-p34	2.04098
Hs.306199	NM_020370	G protein-coupled receptor 84	GPR84	12	12q13.13	2.03602
Hs.31792	NM_018317	TBC1 domain family, member 19	TBC1D19	4	4p15.2	2.03377
Hs.180582	AK025489	Hypothetical protein LOC284952	FLJ40869	2	2p24.2	2.03288
Hs.86912	AK024373	MOB1, Mps One Binder kinase activator-like 2A (yeast)	MOBKL2A	19	19p13.3	2.03238
Hs.306380	AK000114	LP8272	MGC2654	16	16p13.2	2.03057
Hs.75627	NM_000591	CD14 antigen	CD14	5	5q22-q32|5q31.1	2.02983
Hs.198161	NM_005090	Phospholipase A2, group IVB (cytosolic)	PLA2G4B	15	15q11.2-q21.3	2.02842
Hs.108043	NM_002017	Friend leukemia virus integration 1	FLI1	11	11q24.1-q24.3	2.02588
Hs.79126	NM_004125	DnaJ-like protein	GNG10	9	9q31.3	2.0222
Hs.61929	AK001872	Programmed cell death 1 ligand 2	PDCD1LG2	9	9p24.2	2.01951
Hs.898	NM_004409	Dystrophia myotonica-protein kinase	DMPK	19	19q13.3	2.01774
Hs.77054	NM_001731	B-cell translocation gene 1, anti-proliferative	BTG1	12	12q22	2.01684
Hs.83551	NM_017459	Microfibrillar-associated protein 2	MFAP2	1	1p36.1-p35	2.01617
Hs.59106	NM_006568	Cell growth regulator with ring finger domain 1	CGRRF1	14	14q22.2	2.01289
Hs.7797	NM_012461	TERF1 (TRF1)-interacting nuclear factor 2	TINF2	14	14q11.2	2.01185
Hs.86905	NM_001695	ATPase, H+ transporting, lysosomal 42kDa, V1 subunit C1	ATP6V1C1	8	8q22.3	2.01151
Hs.183704	M26880	Human ubiquitin mRNA, complete cds				2.0091
Hs.48332	AL050385	NIMA (never in mitosis gene a)-related kinase 1	NEK1	4	4q33	2.00406
Hs.94211	NM_005444	RCD1 required for cell differentiation1 homolog (S. pombe)	RQCD1	2	2q35	2.00381
Hs.7765	NM_013399	Chromosome 16 open reading frame 5	C16orf5	16	16p13.3	2.0024
Hs.97056	AK025287	UDP-N-acetyl-alpha-D-galactosamine:polypeptide N-acetylgalactosaminyltransferase 11 (GalNAc-T11)	GALNT11	7	7q34-q36	1.99586
Hs.41639	NM_002598	Programmed cell death 2	PDCD2	6	6q27	1.99565
Hs.180877	NM_005324	H3 histone, family 3B (H3.3B)	H3F3B	17	17q25	1.99543
Hs.5392	NM_020122	Potassium channel modulatory factor 1	KCMF1	2	2p11.2	1.99312
Hs.142295	NM_016123	Interleukin-1 receptor-associated kinase 4	IRAK4	12	12q12	1.99013
Hs.278941	NM_014134	Homo sapiens PRO0628 protein (PRO0628), mRNA				1.98602
Hs.283615	NM_018647	Tumor necrosis factor receptor superfamily, member 19	TNFRSF19	13	13q12.11-q12.3	1.98495
Hs.306825	AK025908	Hypothetical protein FLJ38663	FLJ38663	12	12q24.31	1.98483
Hs.5345	NM_018226	Arginyl aminopeptidase (aminopeptidase B)-like 1	RNPEPL1	2	2q37.3	1.98357
Hs.246472	AK021682	Homo sapiens cDNA FLJ11620 fis, clone HEMBA1004138				1.98031
Hs.27207	NM_014023	WD repeat domain 37	WDR37	10	10p15.3	1.97986
Hs.123024	NM_000808	Gamma-aminobutyric acid (GABA) A receptor, alpha 3	GABRA3	X	Xq28	1.97309
