# Supplementary material for: Genome wide transcriptional analysis of resting and IL2 activated human natural killer cells: gene expression signatures indicative of novel molecular signaling pathways
Source: BMC Genomics. 2007 Jul 10;8:230. doi: 10.1186/1471-2164-8-230 (PMC1959522; doi:10.1186/1471-2164-8-230)
Supplement: Additional file 3 — NK signature dervived from affymetrix chip platform. The NK cell signature derived from the GeneChipU133plus 2® was based on similar comparisons as performed in spotted microarray, with the modification that, tonsil profile was replaced with a universal RNA standard (Stratagene Inc, CA). [file 1471-2164-8-230-S3.xls]

## Sheet: Sheet2
Probe set (Double-click)	Name	Gb acc	UGCluster	Symbol	Chromosome	Cytoband	Fold change
1553177_at	SH2 domain containing 1B	BC022407	Hs.350581	SH2D1B	1	Chr:1q21	6.86731
220646_s_at	killer cell lectin-like receptor subfamily F, member 1	NM_016523	Hs.183125	KLRF1	12	Chr:12p12.3-13.2	6.07517
216248_s_at	nuclear receptor subfamily 4, group A, member 2	S77154	Hs.165258	NR4A2	2	Chr:2q22-q23	5.20194
211688_x_at		AF263617	Hs.380156	KIR3DL1 /// KIR3DL2	19	Chr:19q13.4	5.18204
230464_at	endothelial differentiation, sphingolipid G-protein-coupled receptor, 8	AI814092	Hs.501561	EDG8	19	Chr:19p13.2	4.97415
204622_x_at	nuclear receptor subfamily 4, group A, member 2	NM_006186	Hs.165258	NR4A2	2	Chr:2q22-q23	4.94743
230233_at	RasGEF domain family, member 1B	BF110534	Hs.480068	RASGEF1B	4	Chr:4q21.3	4.92403
214146_s_at	pro-platelet basic protein (chemokine (C-X-C motif) ligand 7)	R64130	Hs.2164	PPBP	4	Chr:4q12-q13	4.89422
207072_at	interleukin 18 receptor accessory protein	NM_003853	Hs.158315	IL18RAP	2	Chr:2p24.3-p24.1	4.89143
216907_x_at	killer cell immunoglobulin-like receptor, three domains, long cytoplasmic tail, 2	X93596	Hs.380156	KIR3DL2	19	Chr:19q13.4	4.82669
211687_x_at	killer cell immunoglobulin-like receptor, three domains, long cytoplasmic tail, 1 /// killer cell immunoglobulin-like receptor, three domains, long cytoplasmic tail, 1	AF262973	Hs.278457	KIR3DL1	19	Chr:19q13.4	4.68109
205027_s_at	mitogen-activated protein kinase kinase kinase 8	NM_005204	Hs.432453	MAP3K8	10	Chr:10p11.23	4.66524
237216_at	GTPase activating Rap/RanGAP domain-like 1	AV739182	Hs.113150	GARNL1	14	Chr:14q13.2	4.5437
241688_at	Hypothetical protein BC007706	AA677700	Hs.406335	LOC90268	5	Chr:5p15.2	4.49382
241740_at	CAMP responsive element modulator	AI669495	Hs.200250	CREM	10	Chr:10p11.21	4.43213
204232_at	Fc fragment of IgE, high affinity I, receptor for; gamma polypeptide	NM_004106	Hs.433300	FCER1G	1	Chr:1q23	4.42809
239486_at	Transcribed locus	BG111636	Hs.366034				4.41745
204197_s_at	runt-related transcription factor 3	NM_004350	Hs.170019	RUNX3	1	Chr:1p36	4.38487
225955_at	meteorin, glial cell differentiation regulator-like	BG231494	Hs.514615	METRNL	17	Chr:17q25.3	4.32328
207978_s_at	nuclear receptor subfamily 4, group A, member 3	NM_006981	Hs.279522	NR4A3	9	Chr:9q22	4.30245
1553681_a_at	perforin 1 (pore forming protein)	NM_005041	Hs.2200	PRF1	10	Chr:10q22	4.27949
204122_at	TYRO protein tyrosine kinase binding protein	NM_003332	Hs.515369	TYROBP	19	Chr:19q13.1	4.23652
213280_at	GTPase activating Rap/RanGAP domain-like 4	AK000478	Hs.499659	GARNL4	17	Chr:17p13.3	4.1695
217143_s_at	T cell receptor alpha locus /// T cell receptor delta locus	X06557	Hs.508880	TRA@ /// TRD@	14	Chr:14q11.2	4.14823
214470_at	killer cell lectin-like receptor subfamily B, member 1 /// killer cell lectin-like receptor subfamily B, member 1	NM_002258	Hs.169824	KLRB1	12	Chr:12p13	4.10293
214567_s_at	chemokine (C motif) ligand 1 /// chemokine (C motif) ligand 2	NM_003175	Hs.546295	XCL1 /// XCL2	1	Chr:1q23 /// Chr:1q23-q25	4.09812
209967_s_at	cAMP responsive element modulator	D14826	Hs.200250	CREM	10	Chr:10p11.21	4.06665
214508_x_at	cAMP responsive element modulator	U44836	Hs.200250	CREM	10	Chr:10p11.21	4.05598
208198_x_at	killer cell immunoglobulin-like receptor, two domains, short cytoplasmic tail, 1	NM_014512	Hs.512574	KIR2DS1	19	Chr:19q13.4	4.02606
225262_at	FOS-like antigen 2	AI670862	Hs.220971	FOSL2	2	Chr:2p23.3	4.0227
201340_s_at	ectodermal-neural cortex (with BTB-like domain)	AF010314	Hs.104925	ENC1	5	Chr:5q12-q13.3	4.01859
210606_x_at	killer cell lectin-like receptor subfamily D, member 1	U30610	Hs.524251	KLRD1	12	Chr:12p13	4.01754
223836_at	Ksp37 protein	AB021123	Hs.98785	KSP37	4	Chr:4p16	4.01662
205291_at	interleukin 2 receptor, beta /// interleukin 2 receptor, beta	NM_000878	Hs.474787	IL2RB	22	Chr:22q13|22q13.1	4.00581
218638_s_at	spondin 2, extracellular matrix protein	NM_012445	Hs.302963	SPON2	4	Chr:4p16.3	3.95272
228188_at	FOS-like antigen 2	AI860150	Hs.220971	FOSL2	2	Chr:2p23.3	3.94978
212599_at	autism susceptibility candidate 2	AK025298	Hs.21631	AUTS2	7	Chr:7q11.22	3.91677
1554899_s_at	Fc fragment of IgE, high affinity I, receptor for; gamma polypeptide	BC020763	Hs.433300	FCER1G	1	Chr:1q23	3.86828
207907_at	tumor necrosis factor (ligand) superfamily, member 14	NM_003807	Hs.129708	TNFSF14	19	Chr:19p13.3	3.85537
207314_x_at	killer cell immunoglobulin-like receptor, three domains, long cytoplasmic tail, 2	NM_006737	Hs.380156	KIR3DL2	19	Chr:19q13.4	3.84749
206036_s_at	v-rel reticuloendotheliosis viral oncogene homolog (avian)	NM_002908	Hs.370620	REL	2	Chr:2p13-p12	3.84335
219228_at	zinc finger protein 331	NM_018555	Hs.185674	ZNF331	19	Chr:19q13.3-q13.4	3.84177
239893_at	Multiple C2-domains with two transmembrane regions 2	AA702409	Hs.33368	MCTP2	15	Chr:15q26.2	3.83301
37145_at	granulysin	M85276	Hs.105806	GNLY	2	Chr:2p12-q11	3.82886
228812_at		AI652899	Hs.555181				3.80993
222313_at	CCR4-NOT transcription complex, subunit 2	AW972359	Hs.133350	CNOT2	12	Chr:12q15	3.80919
237009_at	CD69 antigen (p60, early T-cell activation antigen)	BF439675	Hs.208854	CD69	12	Chr:12p13-p12	3.8037
222071_s_at	solute carrier organic anion transporter family, member 4C1	BE552428	Hs.127648	SLCO4C1	5	Chr:5q21.2	3.79394
215189_at	keratin, hair, basic, 6 (monilethrix)	X99142		KRTHB6	12	Chr:12q13	3.77487
215501_s_at	dual specificity phosphatase 10	AK022513	Hs.497822	DUSP10	1	Chr:1q41	3.77066
207840_at	CD160 antigen	NM_007053	Hs.488237	CD160	1	Chr:1q21.1	3.76345
216191_s_at	T cell receptor alpha locus /// T cell receptor delta locus	X72501	Hs.508880	TRA@ /// TRD@	14	Chr:14q11.2	3.72022
207313_x_at	killer cell immunoglobulin-like receptor, three domains, long cytoplasmic tail, 2	L76666	Hs.380156	KIR3DL2	19	Chr:19q13.4	3.71671
205495_s_at	granulysin /// granulysin	NM_006433	Hs.105806	GNLY	2	Chr:2p12-q11	3.71602
212249_at	phosphoinositide-3-kinase, regulatory subunit 1 (p85 alpha)	AI679268	Hs.132225	PIK3R1	5	Chr:5q13.1	3.69659
36711_at	v-maf musculoaponeurotic fibrosarcoma oncogene homolog F (avian)	AL021977	Hs.517617	MAFF	22	Chr:22q13.1	3.69594
206366_x_at	chemokine (C motif) ligand 2	NM_002995	Hs.458346	XCL2	1	Chr:1q23-q25	3.69506
242903_at	Interferon gamma receptor 1	AI458949	Hs.520414	IFNGR1	6	Chr:6q23-q24	3.67841
235242_at	CDNA FLJ41375 fis, clone BRCAN2007700	BE739287	Hs.58066				3.66276
235458_at	hepatitis A virus cellular receptor 2	AW025572	Hs.155111	HAVCR2	5	Chr:5q33.3	3.64728
230511_at	cAMP responsive element modulator	AI800640	Hs.200250	CREM	10	Chr:10p11.21	3.64687
235739_at	Nuclear receptor subfamily 4, group A, member 2	AA523939	Hs.165258	NR4A2	2	Chr:2q22-q23	3.63571
207630_s_at	cAMP responsive element modulator	NM_001881	Hs.200250	CREM	10	Chr:10p11.21	3.60123
235421_at	Mitogen-activated protein kinase kinase kinase 8	AV713062	Hs.432453	MAP3K8	10	Chr:10p11.23	3.59712
218113_at	transmembrane protein 2	NM_013390	Hs.494146	TMEM2	9	Chr:9q13-q21	3.59629
203397_s_at	UDP-N-acetyl-alpha-D-galactosamine:polypeptide N-acetylgalactosaminyltransferase 3 (GalNAc-T3)	BF063271	Hs.170986	GALNT3	2	Chr:2q24-q31	3.59469
212587_s_at	protein tyrosine phosphatase, receptor type, C	AI809341	Hs.192039	PTPRC	1	Chr:1q31-q32	3.59276
206114_at	EPH receptor A4	NM_004438	Hs.371218	EPHA4	2	Chr:2q36.1	3.58858
243931_at	CD58 antigen, (lymphocyte function-associated antigen 3)	R64696	Hs.34341	CD58	1	Chr:1p13	3.58331
1562255_at	synaptotagmin-like 3	AL833750	Hs.436977	SYTL3	6	Chr:6q25.3	3.57427
204006_s_at	Fc fragment of IgG, low affinity IIIa, receptor (CD16a) /// Fc fragment of IgG, low affinity IIIb, receptor (CD16b)	J04162	Hs.372679	FCGR3A /// FCGR3B	1	Chr:1q23	3.57322
203508_at	tumor necrosis factor receptor superfamily, member 1B	NM_001066	Hs.256278	TNFRSF1B	1	Chr:1p36.3-p36.2	3.56617
1556697_at	hypothetical protein LOC285513	AI819722	Hs.100912	LOC285513	4	Chr:4q22.1	3.54457
210479_s_at	RAR-related orphan receptor A	L14611	Hs.511626	RORA	15	Chr:15q21-q22	3.54011
228333_at	Full length insert cDNA clone YT94E02	AI912571	Hs.293676				3.53716
210031_at	CD3Z antigen, zeta polypeptide (TiT3 complex)	J04132	Hs.156445	CD3Z	1	Chr:1q22-q23	3.50915
202626_s_at	v-yes-1 Yamaguchi sarcoma viral related oncogene homolog /// v-yes-1 Yamaguchi sarcoma viral related oncogene homolog	AI356412	Hs.491767	LYN	8	Chr:8q13	3.50663
217591_at	SKI-like	BF725121	Hs.536655	SKIL	3	Chr:3q26	3.50425
1557166_at	programmed cell death 4 (neoplastic transformation inhibitor)	BC043171	Hs.232543	PDCD4	10	Chr:10q24	3.50045
219797_at	mannosyl (alpha-1,3-)-glycoprotein beta-1,4-N-acetylglucosaminyltransferase, isoenzyme A	NM_012214	Hs.177576	MGAT4A	2	Chr:2q12	3.48802
226843_s_at	PAP associated domain containing 5	AU146704	Hs.514342	PAPD5	16	Chr:16q12.1	3.48497
227613_at	zinc finger protein 331	AW450874	Hs.185674	ZNF331	19	Chr:19q13.3-q13.4	3.47084
206675_s_at	SKI-like	NM_005414	Hs.536655	SKIL	3	Chr:3q26	3.46843
205786_s_at	integrin, alpha M (complement component receptor 3, alpha; also known as CD11b (p170), macrophage antigen alpha polypeptide) /// integrin, alpha M (complement component receptor 3, alpha; also known as CD11b (p170), macrophage antigen alpha polypeptide)	NM_000632	Hs.172631	ITGAM	16	Chr:16p11.2	3.46124
235199_at		AI969697	Hs.276860				3.45511
243109_at	Multiple C2-domains with two transmembrane regions 2	AA748418	Hs.33368	MCTP2	15	Chr:15q26.2	3.45063
234923_at	GTPase activating Rap/RanGAP domain-like 1	AK022988	Hs.113150	GARNL1	14	Chr:14q13.2	3.44599
243951_at	ATP-binding cassette, sub-family B (MDR/TAP), member 1	AA887211	Hs.489033	ABCB1	7	Chr:7q21.1	3.44381
1560999_a_at	Interleukin 12 receptor, beta 2	R01220	Hs.479347	IL12RB2	1	Chr:1p31.3-p31.2	3.44171
202643_s_at	tumor necrosis factor, alpha-induced protein 3	AI738896	Hs.211600	TNFAIP3	6	Chr:6q23	3.44013
244181_at	Phosphoinositide-3-kinase, regulatory subunit 1 (p85 alpha)	AA018968	Hs.132225	PIK3R1	5	Chr:5q13.1	3.43999
202803_s_at	integrin, beta 2 (antigen CD18 (p95), lymphocyte function-associated antigen 1; macrophage antigen 1 (mac-1) beta subunit)	NM_000211	Hs.375957	ITGB2	21	Chr:21q22.3	3.43687
227762_at	Transcribed locus	AW244016	Hs.536218				3.43316
1555349_a_at	integrin, beta 2 (antigen CD18 (p95), lymphocyte function-associated antigen 1; macrophage antigen 1 (mac-1) beta subunit)	L78790	Hs.375957	ITGB2	21	Chr:21q22.3	3.42688
202388_at	regulator of G-protein signalling 2, 24kDa	NM_002923	Hs.78944	RGS2	1	Chr:1q31	3.4186
209750_at	nuclear receptor subfamily 1, group D, member 2	N32859	Hs.37288	NR1D2	3	Chr:3p24.2	3.4143
240830_at		AI300126					3.40354
1557236_at		BF512806					3.39712
206648_at	zinc finger protein 571	NM_016536	Hs.555949	ZNF571	19	Chr:19q13.12	3.39618
206035_at	v-rel reticuloendotheliosis viral oncogene homolog (avian)	NM_002908	Hs.370620	REL	2	Chr:2p13-p12	3.39106
230760_at	Zinc finger protein, Y-linked	BF592062	Hs.522845	ZFY	Y	Chr:Yp11.3	3.3838
241824_at	FOS-like antigen 2	AA019641	Hs.220971	FOSL2	2	Chr:2p23.3	3.37461
230917_at	CDNA FLJ45450 fis, clone BRSTN2002691	AW611685	Hs.372303				3.37394
223217_s_at	nuclear factor of kappa light polypeptide gene enhancer in B-cells inhibitor, zeta	BE646573	Hs.319171	NFKBIZ	3	Chr:3p12-q12	3.36733
210426_x_at	RAR-related orphan receptor A	U04897	Hs.511626	RORA	15	Chr:15q21-q22	3.36439
241561_at	Membrane-associated ring finger (C3HC4) 3	AA703400	Hs.132441	MARCH-III	5	Chr:5q23.2	3.36212
219383_at	hypothetical protein FLJ14213	NM_024841	Hs.19987	FLJ14213	11	Chr:11p13-p12	3.35131
237753_at	Transcribed locus, moderately similar to XP_522527.1 PREDICTED: similar to carnitine deficiency-associated gene expressed in ventricle 1 [Pan troglodytes]	AW504569	Hs.551955				3.34972
227449_at	EPH receptor A4	AI799018	Hs.371218	EPHA4	2	Chr:2q36.1	3.33582
202625_at	v-yes-1 Yamaguchi sarcoma viral related oncogene homolog /// v-yes-1 Yamaguchi sarcoma viral related oncogene homolog	AI356412	Hs.491767	LYN	8	Chr:8q13	3.32979
203603_s_at	zinc finger homeobox 1b	NM_014795	Hs.34871	ZFHX1B	2	Chr:2q22	3.32444
205171_at	protein tyrosine phosphatase, non-receptor type 4 (megakaryocyte)	NM_002830	Hs.469809	PTPN4	2	Chr:2q14.2	3.32255
1554131_at	KIAA1128	BC030528	Hs.461988	KIAA1128	10	Chr:10q23.1	3.31176
209933_s_at	CD300A antigen	AF020314	Hs.9688	CD300A	17	Chr:17q25.1	3.31054
211333_s_at	Fas ligand (TNF superfamily, member 6)	AF288573	Hs.2007	FASLG	1	Chr:1q23	3.30708
1566272_at	GTPase activating Rap/RanGAP domain-like 1	H62490	Hs.113150	GARNL1	14	Chr:14q13.2	3.30187
216748_at	pyrin and HIN domain family, member 1	AK024890	Hs.224645	PYHIN1	1	Chr:1q23.1	3.29575
238013_at	pleckstrin homology domain containing, family A (phosphoinositide binding specific) member 2	BF347859	Hs.369123	PLEKHA2	8	Chr:8p11.23	3.28931
219304_s_at	platelet derived growth factor D	AB033832	Hs.352298	PDGFD	11	Chr:11q22.3	3.26755
204491_at	Phosphodiesterase 4D, cAMP-specific (phosphodiesterase E3 dunce homolog, Drosophila)	R40917	Hs.117545	PDE4D	5	Chr:5q12	3.26614
213996_at	yippee-like 1 (Drosophila)	NM_013313	Hs.517436	YPEL1	22	Chr:22q11.2	3.26112
219529_at	chloride intracellular channel 3	NM_004669	Hs.64746	CLIC3	9	Chr:9q34.3	3.25487
203761_at	Src-like-adaptor /// Src-like-adaptor	NM_006748	Hs.75367	SLA	8	Chr:8q22.3-qter|8q24	3.25399
218880_at	FOS-like antigen 2	NM_024530	Hs.220971	FOSL2	2	Chr:2p23.3	3.25071
207723_s_at	killer cell lectin-like receptor subfamily C, member 3	NM_002261	Hs.74082	KLRC3	12	Chr:12p13	3.24235
227394_at	CDNA FLJ30008 fis, clone 3NB692000029	W94001	Hs.503878				3.22952
235567_at	CDNA FLJ31407 fis, clone NT2NE2000137	AA034012	Hs.37648				3.22568
241403_at	CDC-like kinase 4	AA468591	Hs.406557	CLK4	5	Chr:5q35	3.21715
223380_s_at	LATS, large tumor suppressor, homolog 2 (Drosophila)	AF207547	Hs.78960	LATS2	13	Chr:13q11-q12	3.21407
214814_at	Splicing factor YT521-B	BF592058	Hs.175955	YT521	4	Chr:4q13.2	3.21286
244356_at	Protein tyrosine phosphatase, non-receptor type 12	AL079909	Hs.61812	PTPN12	7	Chr:7q11.23	3.20849
231182_at	Wiskott-Aldrich syndrome protein interacting protein	BF446719	Hs.128067	WASPIP	2	Chr:2q31.1	3.20833
204440_at	CD83 antigen (activated B lymphocytes, immunoglobulin superfamily)	NM_004233	Hs.484703	CD83	6	Chr:6p23	3.20568
228854_at	Transcribed locus	AI492388	Hs.536218				3.2016
221563_at	dual specificity phosphatase 10	N36770	Hs.497822	DUSP10	1	Chr:1q41	3.20022
219694_at	hypothetical protein FLJ11127	NM_019018	Hs.155085	FLJ11127	5	Chr:5p15.2	3.19863
239476_at	Phosphoinositide-3-kinase, regulatory subunit 1 (p85 alpha)	AW152166	Hs.132225	PIK3R1	5	Chr:5q13.1	3.1869
229723_at	T-cell activation GTPase activating protein	BF591040	Hs.529984	TAGAP	6	Chr:6q25.3	3.17737
238790_at	CLR pseudogene	BE738988	Hs.559191	LOC374443	12	Chr:12p13.31	3.17624
209993_at	ATP-binding cassette, sub-family B (MDR/TAP), member 1	AF016535	Hs.489033	ABCB1	7	Chr:7q21.1	3.17544
204103_at	chemokine (C-C motif) ligand 4	NM_002984	Hs.75703	CCL4	17	Chr:17q12	3.17119
227029_at	chromosome 14 open reading frame 24	AI949662	Hs.446357	C14orf24	14	Chr:14q13.2	3.1675
243819_at	Guanine nucleotide binding protein (G protein), gamma 2	AU146329	Hs.187772	GNG2	14	Chr:14q21	3.16217
233054_at	CCR4-NOT transcription complex, subunit 2	AL137674	Hs.133350	CNOT2	12	Chr:12q15	3.15748
205660_at	2'-5'-oligoadenylate synthetase-like	NM_003733	Hs.118633	OASL	12	Chr:12q24.2	3.15617
201341_at	ectodermal-neural cortex (with BTB-like domain)	NM_003633	Hs.104925	ENC1	5	Chr:5q12-q13.3	3.15499
204198_s_at	runt-related transcription factor 3	AA541630	Hs.170019	RUNX3	1	Chr:1p36	3.14783
236266_at	CDNA FLJ31407 fis, clone NT2NE2000137	BG149557	Hs.37648				3.13602
210754_s_at	v-yes-1 Yamaguchi sarcoma viral related oncogene homolog	M79321	Hs.491767	LYN	8	Chr:8q13	3.13145
240413_at	pyrin and HIN domain family, member 1	AI827431	Hs.224645	PYHIN1	1	Chr:1q23.1	3.12115
211458_s_at	GABA(A) receptor-associated protein like 1 /// GABA(A) receptors associated protein like 3	AF180519	Hs.524250	GABARAPL1 /// GABARAPL3	12	Chr:12p13.2 /// Chr:15q26.1	3.10621
228948_at	EPH receptor A4	T15545	Hs.371218	EPHA4	2	Chr:2q36.1	3.10336
242463_x_at	zinc finger protein 600	AI620827	Hs.166312	ZNF600	19	Chr:19q13.41	3.09922
217078_s_at	CD300A antigen	AJ010102	Hs.9688	CD300A	17	Chr:17q25.1	3.09873
224451_x_at	Rho GTPase activating protein 9 /// Rho GTPase activating protein 9	BC006107	Hs.437126	ARHGAP9	12	Chr:12q14	3.09848
221815_at	abhydrolase domain containing 2	BE671816	Hs.122337	ABHD2	15	Chr:15q26.1	3.088
222721_at	Dedicator of cytokinesis 5	AK024569	Hs.195403	DOCK5	8	Chr:8p21.2	3.08666
1554132_a_at	KIAA1128	BC030528	Hs.461988	KIAA1128	10	Chr:10q23.1	3.08108
221704_s_at	vacuolar protein sorting 37B (yeast) /// vacuolar protein sorting 37B (yeast)	BC005882	Hs.507162	VPS37B	12	Chr:12q24.31	3.0702
230179_at	hypothetical protein LOC285812	N52572	Hs.435694	LOC285812	6	Chr:6p23	3.06252
209795_at	CD69 antigen (p60, early T-cell activation antigen)	L07555	Hs.208854	CD69	12	Chr:12p13-p12	3.05538
1554285_at	hepatitis A virus cellular receptor 2	AF450243	Hs.155111	HAVCR2	5	Chr:5q33.3	3.05277
229374_at	EPH receptor A4	AI758962	Hs.371218	EPHA4	2	Chr:2q36.1	3.03954
218806_s_at	vav 3 oncogene	NM_006113	Hs.267659	VAV3	1	Chr:1p13.3	3.03599
202988_s_at	regulator of G-protein signalling 1	NM_002922	Hs.75256	RGS1	1	Chr:1q31	3.03597
206271_at	toll-like receptor 3	NM_003265	Hs.29499	TLR3	4	Chr:4q35	3.03512
207735_at	ring finger protein 125	NM_017831	Hs.272800	RNF125	18	Chr:18q12.1	3.02976
228284_at	transducin-like enhancer of split 1 (E(sp1) homolog, Drosophila) /// hypothetical gene supported by BC000228; NM_005077	BE302305	Hs.197320	TLE1 /// LOC389863	9	Chr:9q21.32 /// Chr:Xq12	3.02689
210785_s_at	chromosome 1 open reading frame 38	AB035482	Hs.10649	C1orf38	1	Chr:1p35.3	3.02549
224568_x_at	metastasis associated lung adenocarcinoma transcript 1 (non-coding RNA)	AW005982	Hs.187199	MALAT1	11	Chr:11q13.1	3.02498
221986_s_at	kelch-like 24 (Drosophila)	AW006750	Hs.407709	KLHL24	3	Chr:3q27.1	3.02482
223940_x_at	metastasis associated lung adenocarcinoma transcript 1 (non-coding RNA)	AF132202	Hs.187199	MALAT1	11	Chr:11q13.1	3.01804
212240_s_at	phosphoinositide-3-kinase, regulatory subunit 1 (p85 alpha)	AI679268	Hs.132225	PIK3R1	5	Chr:5q13.1	2.99932
213395_at	megalencephalic leukoencephalopathy with subcortical cysts 1	AL022327	Hs.517729	MLC1	22	Chr:22q13.33	2.99611
208426_x_at	killer cell immunoglobulin-like receptor, two domains, long cytoplasmic tail, 4	NM_002255	Hs.166085	KIR2DL4	19	Chr:19q13.4	2.99483
202208_s_at	ADP-ribosylation factor-like 7	BC001051	Hs.111554	ARL7	2	Chr:2q37.1	2.99364
239876_at	Nuclear factor of kappa light polypeptide gene enhancer in B-cells 1 (p105)	R37337	Hs.431926	NFKB1	4	Chr:4q24	2.98539
226757_at	interferon-induced protein with tetratricopeptide repeats 2	AA131041	Hs.437609	IFIT2	10	Chr:10q23-q25	2.98427
241384_x_at	hypothetical protein MGC40579	AI866260	Hs.409960	MGC40579	3	Chr:3q23	2.98327
215162_at	GTPase activating Rap/RanGAP domain-like 1	AB020691	Hs.113150	GARNL1	14	Chr:14q13.2	2.97933
206170_at	adrenergic, beta-2-, receptor, surface	NM_000024	Hs.2551	ADRB2	5	Chr:5q31-q32	2.97826
203921_at	carbohydrate (N-acetylglucosamine-6-O) sulfotransferase 2	NM_004267	Hs.8786	CHST2	3	Chr:3q24|7q31	2.96978
1557578_at	Pleckstrin homology-like domain, family B, member 2	BQ722176	Hs.477114	PHLDB2	3	Chr:3q13.2	2.96711
235593_at	zinc finger homeobox 1b	AL546529	Hs.34871	ZFHX1B	2	Chr:2q22	2.96552
1555963_x_at	UDP-GlcNAc:betaGal beta-1,3-N-acetylglucosaminyltransferase 7	CA503291	Hs.299329	B3GNT7	2	Chr:2q37.1	2.96348
228762_at	lunatic fringe homolog (Drosophila)	AW151924	Hs.159142	LFNG	7	Chr:7p22	2.95972
218764_at	protein kinase C, eta	NM_024064	Hs.333907	PRKCH	14	Chr:14q22-q23	2.95835
244774_at	Phosphatase and actin regulator 2	R81072	Hs.102471	PHACTR2	6	Chr:6q24.2	2.95338
239296_at	Zinc finger homeobox 1b	AI623184	Hs.34871	ZFHX1B	2	Chr:2q22	2.95266
1559101_at	FYN oncogene related to SRC, FGR, YES	AK090692	Hs.390567	FYN	6	Chr:6q21	2.94946
229470_at	CDNA FLJ27196 fis, clone SYN02831	AW451634	Hs.481659				2.94768
228788_at	yippee-like 1 (Drosophila)	AA425358	Hs.517436	YPEL1	22	Chr:22q11.2	2.94697
229043_at	PAP associated domain containing 5	AI492902	Hs.514342	PAPD5	16	Chr:16q12.1	2.93648
202206_at	ADP-ribosylation factor-like 7	AW450363	Hs.111554	ARL7	2	Chr:2q37.1	2.93341
217677_at	pleckstrin homology domain containing, family A (phosphoinositide binding specific) member 2	BF542055	Hs.369123	PLEKHA2	8	Chr:8p11.23	2.93264
207535_s_at	nuclear factor of kappa light polypeptide gene enhancer in B-cells 2 (p49/p100)	NM_002502	Hs.73090	NFKB2	10	Chr:10q24	2.93214
226682_at	hypothetical protein LOC283666	AW006185	Hs.560343	LOC283666	15	Chr:15q21.3	2.93194
212070_at	G protein-coupled receptor 56	AL554008	Hs.513633	GPR56	16	Chr:16q12.2-q21	2.91821
238787_at	CDNA FLJ36663 fis, clone UTERU2002826	AA988769	Hs.125056				2.9152
206099_at	protein kinase C, eta	NM_006255	Hs.333907	PRKCH	14	Chr:14q22-q23	2.91414
213142_x_at	hypothetical protein LOC54103	AV700415	Hs.549342	LOC54103	7	Chr:7q11.23	2.91221
208499_s_at	DnaJ (Hsp40) homolog, subfamily C, member 3	NM_006260	Hs.59214	DNAJC3	13	Chr:13q32	2.89537
242774_at	spectrin repeat containing, nuclear envelope 2	AI684761	Hs.525392	SYNE2	14	Chr:14q23.2	2.8947
235761_at	Tyrosylprotein sulfotransferase 2	BG111808	Hs.167167	TPST2	22	Chr:22q12.1	2.88373
204790_at	SMAD, mothers against DPP homolog 7 (Drosophila)	NM_005904	Hs.465087	SMAD7	18	Chr:18q21.1	2.8837
244605_at		AI832594					2.88361
239591_at	Transcribed locus, moderately similar to XP_514612.1 PREDICTED: similar to Rnpc2 protein [Pan troglodytes]	BF433269	Hs.208690				2.87601
1558080_s_at	hypothetical protein LOC144871	BG913589		LOC144871	13	Chr:13q32.1	2.87403
224221_s_at	vav 3 oncogene	AF118886	Hs.267659	VAV3	1	Chr:1p13.3	2.87053
206474_at	PCTAIRE protein kinase 2	NM_002595	Hs.506415	PCTK2	12	Chr:12q23.1	2.86363
225227_at	SKI-like	AW294869	Hs.536655	SKIL	3	Chr:3q26	2.86348
241985_at	junction-mediating and regulatory protein	AI814405	Hs.482605	JMY	5	Chr:5q14.1	2.86053
219821_s_at	glucose-fructose oxidoreductase domain containing 1	NM_018988	Hs.484686	GFOD1	6	Chr:6pter-p22.1	2.84837
211828_s_at	TRAF2 and NCK interacting kinase	AF172268	Hs.34024	TNIK	3	Chr:3q26.2	2.84571
213954_at	KIAA0888 protein	AB020695	Hs.91662	KIAA0888	5	Chr:5q13.3	2.84542
243463_s_at	Ras-like without CAAX 1	AA417878	Hs.491234	RIT1	1	Chr:1q22	2.84126
223578_x_at	PRO1073 protein	AF113016		PRO1073	11	Chr:11cen-q12.3	2.83989
224964_s_at	guanine nucleotide binding protein (G protein), gamma 2	AK026424	Hs.187772	GNG2	14	Chr:14q21	2.83971
243006_at	FYN oncogene related to SRC, FGR, YES	BG222258	Hs.390567	FYN	6	Chr:6q21	2.83779
230707_at	sortilin-related receptor, L(DLR class) A repeats-containing	AA290609	Hs.368592	SORL1	11	Chr:11q23.2-q24.2	2.83635
212451_at	KIAA0256 gene product	N52532	Hs.9997	KIAA0256	15	Chr:15q21.1	2.83402
244235_at	influenza virus NS1A binding protein	AW273860	Hs.497183	IVNS1ABP	1	Chr:1q25.1-q31.1	2.82999
221985_at	kelch-like 24 (Drosophila)	AW006750	Hs.407709	KLHL24	3	Chr:3q27.1	2.82793
229021_at	Multiple C2-domains with two transmembrane regions 2	AK026984	Hs.33368	MCTP2	15	Chr:15q26.2	2.82443
232543_x_at	Rho GTPase activating protein 9	BE675685	Hs.437126	ARHGAP9	12	Chr:12q14	2.81991
204731_at	transforming growth factor, beta receptor III (betaglycan, 300kDa)	NM_003243	Hs.482390	TGFBR3	1	Chr:1p33-p32	2.81822
222326_at	Phosphodiesterase 4B, cAMP-specific (phosphodiesterase E4 dunce homolog, Drosophila)	AW973834	Hs.198072	PDE4B	1	Chr:1p31	2.81762
202644_s_at	tumor necrosis factor, alpha-induced protein 3	NM_006290	Hs.211600	TNFAIP3	6	Chr:6q23	2.81647
221840_at	protein tyrosine phosphatase, receptor type, E	AA775177	Hs.558374	PTPRE	10	Chr:10q26	2.81601
206060_s_at	protein tyrosine phosphatase, non-receptor type 22 (lymphoid)	NM_015967	Hs.535276	PTPN22	1	Chr:1p13.3-p13.1	2.81396
216915_s_at	protein tyrosine phosphatase, non-receptor type 12	S69182	Hs.61812	PTPN12	7	Chr:7q11.23	2.80232
204057_at	interferon regulatory factor 8 /// interferon regulatory factor 8	AI073984	Hs.137427	IRF8	16	Chr:16q24.1	2.79577
203855_at	WD repeat domain 47	NM_014969	Hs.485081	WDR47	1	Chr:1p13.3	2.79546
234344_at	RAP2C, member of RAS oncogene family	AF093744	Hs.119889	RAP2C	X	Chr:Xq25	2.79473
210643_at	tumor necrosis factor (ligand) superfamily, member 11	AF053712	Hs.333791	TNFSF11	13	Chr:13q14	2.79051
210837_s_at	phosphodiesterase 4D, cAMP-specific (phosphodiesterase E3 dunce homolog, Drosophila)	AF012074	Hs.117545	PDE4D	5	Chr:5q12	2.78878
242482_at	protein kinase, cAMP-dependent, regulatory, type I, alpha (tissue specific extinguisher 1)	AI682905	Hs.280342	PRKAR1A	17	Chr:17q23-q24	2.78803
236539_at	protein tyrosine phosphatase, non-receptor type 22 (lymphoid)	AW665758	Hs.535276	PTPN22	1	Chr:1p13.3-p13.1	2.78287
239744_at	Regulator of G-protein signalling 3	AW151660	Hs.494875	RGS3	9	Chr:9q32	2.78256
220467_at	hypothetical protein FLJ21272	NM_025032		FLJ21272	1	Chr:1q21.2	2.77841
218700_s_at	RAB7, member RAS oncogene family-like 1	NM_003929	Hs.115325	RAB7L1	1	Chr:1q32	2.7722
226811_at	family with sequence similarity 46, member C	AL046017	Hs.356216	FAM46C	1	Chr:1p12	2.77141
210176_at	toll-like receptor 1	AL050262	Hs.111805	TLR1	4	Chr:4p14	2.77048
219033_at	poly (ADP-ribose) polymerase family, member 8	NM_024615	Hs.369581	PARP8	5	Chr:5q11.1	2.7704
240939_x_at	Cytoplasmic linker associated protein 1	T97999	Hs.469840	CLASP1	2	Chr:2q14.2-q14.3	2.76547
1559584_a_at	chromosome 16 open reading frame 54	BC025741	Hs.331095	C16orf54	16	Chr:16p11.2	2.75534
1554910_at	protein kinase D3	BC030706	Hs.173536	PRKD3	2	Chr:2p21	2.75363
236889_at	Vacuolar protein sorting 37B (yeast)	AI911084	Hs.507162	FLJ12750	12	Chr:12q24.31	2.75345
222150_s_at	hypothetical protein LOC54103	AK026747	Hs.549342	LOC54103	7	Chr:7q11.23	2.75308
202531_at	interferon regulatory factor 1	NM_002198	Hs.436061	IRF1	5	Chr:5q31.1	2.75064
213475_s_at	integrin, alpha L (antigen CD11A (p180), lymphocyte function-associated antigen 1; alpha polypeptide)	AC002310	Hs.174103	ITGAL	16	Chr:16p11.2	2.74807
242907_at	guanylate binding protein 2, interferon-inducible	BF509371	Hs.386567	GBP2	1	Chr:1p22.2	2.74561
241947_at	CDNA FLJ41983 fis, clone SPLEN2011025	AI824855	Hs.564442				2.74488
217503_at		AA203487					2.74391
225043_at	solute carrier family 15, member 4	AW304786	Hs.507260	SLC15A4	12	Chr:12q24.32	2.74262
211676_s_at	interferon gamma receptor 1 /// interferon gamma receptor 1	AF056979	Hs.520414	IFNGR1	6	Chr:6q23-q24	2.7397
213618_at	centaurin, delta 1	AB011152	Hs.479451	CENTD1	4	Chr:4p14	2.73941
239101_at	itchy homolog E3 ubiquitin protein ligase (mouse)	AI095270	Hs.472509	ITCH	20	Chr:20q11.22-q11.23	2.73754
209160_at	aldo-keto reductase family 1, member C3 (3-alpha hydroxysteroid dehydrogenase, type II)	AB018580	Hs.78183	AKR1C3	10	Chr:10p15-p14	2.73399
230722_at	Basonuclin 2	AI377043	Hs.435309	BNC2	9	Chr:9p22.3-p22.2	2.73277
204897_at	prostaglandin E receptor 4 (subtype EP4)	AA897516	Hs.199248	PTGER4	5	Chr:5p13.1	2.73022
216550_x_at	ankyrin repeat domain 12	X80821	Hs.464585	ANKRD12	18	Chr:18p11.22	2.72938
240572_s_at	CLR pseudogene	BF436632	Hs.559191	LOC374443	12	Chr:12p13.31	2.729
238121_at	CDNA FLJ26959 fis, clone SLV00568	AI473796	Hs.135904				2.72874
1558173_a_at	leucine zipper protein 1	AK093016	Hs.257900	LUZP1	1	Chr:1p36	2.72344
1555486_a_at	hypothetical protein FLJ14213	BC008922	Hs.19987	FLJ14213	11	Chr:11p13-p12	2.72338
243124_at		AI919493					2.7219
216033_s_at	FYN oncogene related to SRC, FGR, YES	S74774	Hs.390567	FYN	6	Chr:6q21	2.72134
1554309_at	eukaryotic translation initiation factor 4 gamma, 3	BC030578	Hs.467084	EIF4G3	1	Chr:1p36.12	2.71649
227013_at	LATS, large tumor suppressor, homolog 2 (Drosophila)	AI535735	Hs.78960	LATS2	13	Chr:13q11-q12	2.71255
206785_s_at	killer cell lectin-like receptor subfamily C, member 1 /// killer cell lectin-like receptor subfamily C, member 2	NM_002260	Hs.512576	KLRC1 /// KLRC2	12	Chr:12p13	2.70584
201170_s_at	basic helix-loop-helix domain containing, class B, 2	NM_003670	Hs.171825	BHLHB2	3	Chr:3p26	2.70569
212722_s_at	phosphatidylserine receptor	AK021780	Hs.514505	PTDSR	17	Chr:17q25	2.70245
205249_at	early growth response 2 (Krox-20 homolog, Drosophila)	NM_000399	Hs.1395	EGR2	10	Chr:10q21.1	2.70221
242931_at	Transcribed locus	AI218358	Hs.175048				2.6996
1557545_s_at	ring finger protein 165	BF529886	Hs.501114	RNF165	18	Chr:18q21.1	2.6995
228382_at	hypothetical protein BC007706	AI659556	Hs.406335	LOC90268	5	Chr:5p15.2	2.69751
1569948_at	CDNA clone IMAGE:5259550	BC037893	Hs.401841				2.69383
236224_at	Ras-like without CAAX 1	AL037450	Hs.491234	RIT1	1	Chr:1q22	2.69324
210407_at	protein phosphatase 1A (formerly 2C), magnesium-dependent, alpha isoform	AF070670	Hs.130036	PPM1A	14	Chr:14q23.1	2.6916
204613_at	phospholipase C, gamma 2 (phosphatidylinositol-specific)	NM_002661	Hs.413111	PLCG2	16	Chr:16q24.1	2.69127
236223_s_at	Ras-like without CAAX 1	AL037450	Hs.491234	RIT1	1	Chr:1q22	2.69109
1557797_a_at	Zinc finger homeobox 1b	AW611486	Hs.34871	ZFHX1B	2	Chr:2q22	2.68813
1569894_at	chromosome 14 open reading frame 10	BC037797	Hs.530712	C14orf10	14	Chr:14q13.2	2.68786
204161_s_at	ectonucleotide pyrophosphatase/phosphodiesterase 4 (putative function)	NM_014936	Hs.54037	ENPP4	6	Chr:6p21.1	2.68728
205821_at	killer cell lectin-like receptor subfamily K, member 1	NM_007360	Hs.387787	KLRK1	12	Chr:12p13.2-p12.3	2.68193
210797_s_at	2'-5'-oligoadenylate synthetase-like	AF063612	Hs.118633	OASL	12	Chr:12q24.2	2.68163
235461_at	hypothetical protein FLJ20032	BG250414	Hs.367639	FLJ20032	4	Chr:4q24	2.67815
226153_s_at	CCR4-NOT transcription complex, subunit 6-like	AW514857	Hs.558700	CNOT6L	4	Chr:4q13.3	2.67532
225768_at	nuclear receptor subfamily 1, group D, member 2	AI761621	Hs.37288	NR1D2	3	Chr:3p24.2	2.66353
220591_s_at	EF-hand domain (C-terminal) containing 2	NM_025184	Hs.521953	EFHC2	X	Chr:Xp11.3	2.66328
208869_s_at	GABA(A) receptor-associated protein like 1	BF125756	Hs.524250	GABARAPL1	12	Chr:12p13.2	2.66314
220603_s_at	multiple C2-domains with two transmembrane regions 2	NM_018349	Hs.33368	MCTP2	15	Chr:15q26.2	2.66238
218723_s_at	response gene to complement 32	NM_014059	Hs.507866	RGC32	13	Chr:13q14.11	2.65701
206267_s_at	megakaryocyte-associated tyrosine kinase	NM_002378	Hs.515069	MATK	19	Chr:19p13.3	2.6567
202207_at	ADP-ribosylation factor-like 7	BG435404	Hs.111554	ARL7	2	Chr:2q37.1	2.65347
236237_at	Hypothetical protein FLJ10980	AA526387	Hs.152385	FLJ10980	15	Chr:15q21.2-q21.3	2.65061
236809_at	Zinc finger, SWIM-type containing 6	AI074467	Hs.18564	MGC40405	7	Chr:7q21.2	2.65045
208010_s_at	protein tyrosine phosphatase, non-receptor type 22 (lymphoid)	NM_012411	Hs.535276	PTPN22	1	Chr:1p13.3-p13.1	2.64858
1555962_at	UDP-GlcNAc:betaGal beta-1,3-N-acetylglucosaminyltransferase 7	CA503291	Hs.299329	B3GNT7	2	Chr:2q37.1	2.64776
242258_at	Zinc finger and BTB domain containing 1	AW168154	Hs.400802	ZBTB1	14	Chr:14q23.3	2.6465
222846_at	RAB8B, member RAS oncogene family	AB038995	Hs.389733	RAB8B	15	Chr:15q22.2	2.64591
204180_s_at	zinc finger protein 297B	NM_014007	Hs.355581	ZNF297B	9	Chr:9p24.1-q22.33	2.64182
219210_s_at	RAB8B, member RAS oncogene family	NM_016530	Hs.389733	RAB8B	15	Chr:15q22.2	2.63988
220483_s_at	ring finger protein 19	NM_015435	Hs.292882	RNF19	8	Chr:8q22	2.63754
1554154_at	ganglioside induced differentiation associated protein 2	BC013132	Hs.310809	GDAP2	1	Chr:1p12	2.63537
244335_at	Transcribed locus	AI917293	Hs.366034				2.6308
222838_at	SLAM family member 7	AL121985	Hs.517265	SLAMF7	1	Chr:1q23.1-q24.1	2.62968
212843_at	neural cell adhesion molecule 1	AA126505	Hs.555028	NCAM1	11	Chr:11q23.1	2.6227
206618_at	interleukin 18 receptor 1	NM_003855	Hs.469521	IL18R1	2	Chr:2q12	2.62127
87100_at	Abhydrolase domain containing 2	AI832249	Hs.122337	ABHD2	15	Chr:15q26.1	2.61667
202910_s_at	CD97 antigen	NM_001784	Hs.466039	CD97	19	Chr:19p13	2.61532
225956_at	adult retina protein	AL565238	Hs.484195	LOC153222	5	Chr:5q35.1	2.60591
210140_at	cystatin F (leukocystatin)	AF031824	Hs.143212	CST7	20	Chr:20p11.21	2.60471
208868_s_at	GABA(A) receptor-associated protein like 1	BF125756	Hs.524250	GABARAPL1	12	Chr:12p13.2	2.6038
242088_at	kelch-like 24 (Drosophila)	AI961401	Hs.407709	KLHL24	3	Chr:3q27.1	2.60222
1552343_s_at	phosphodiesterase 7A	NM_002604	Hs.527119	PDE7A	8	Chr:8q13	2.60033
209239_at	nuclear factor of kappa light polypeptide gene enhancer in B-cells 1 (p105)	M55643	Hs.431926	NFKB1	4	Chr:4q24	2.59971
229399_at	chromosome 10 open reading frame 118	BF438440	Hs.159066	C10orf118	10	Chr:10q25.3	2.58959
209732_at	C-type lectin domain family 2, member B	BC005254	Hs.85201	CLEC2B	12	Chr:12p13-p12	2.58813
203760_s_at	Src-like-adaptor /// Src-like-adaptor	U44403	Hs.75367	SLA	8	Chr:8q22.3-qter|8q24	2.58432
209824_s_at	aryl hydrocarbon receptor nuclear translocator-like	AB000812	Hs.65734	ARNTL	11	Chr:11p15	2.58376
212384_at	HLA-B associated transcript 1	AL525504	Hs.254042	BAT1	6	Chr:6p21.3	2.58308
1558048_x_at		BG389789					2.58012
207351_s_at	SH2 domain protein 2A	NM_003975	Hs.103527	SH2D2A	1	Chr:1q21	2.57801
235414_at	zinc finger protein 383	BF432571	Hs.549265	ZNF383	19	Chr:19q13.12	2.57541
233506_at	CDNA: FLJ21531 fis, clone COL06036	N95440	Hs.102941				2.57155
225057_at	Solute carrier family 15, member 4	AI636759	Hs.507260	SLC15A4	12	Chr:12q24.32	2.57047
211085_s_at	serine/threonine kinase 4 /// serine/threonine kinase 4	Z25430	Hs.472838	STK4	20	Chr:20q11.2-q13.2	2.56986
235009_at	family with sequence similarity 44, member A	AI049791	Hs.444517	FAM44A	4	Chr:4p16.1	2.56871
217992_s_at	EF-hand domain family, member D2	AW664179	Hs.465374	EFHD2	1	Chr:1p36.21	2.56807
205232_s_at	platelet-activating factor acetylhydrolase 2, 40kDa	U89386	Hs.477083	PAFAH2	1	Chr:1p34.3	2.56718
208078_s_at	SNF1-like kinase /// SNF1-like kinase	NM_030751	Hs.282113	SNF1LK	21	Chr:21q22.3	2.5666
205033_s_at	defensin, alpha 1 /// defensin, alpha 3, neutrophil-specific	NM_004084	Hs.294176	DEFA1 /// DEFA3	8	Chr:8p23.1 /// Chr:8pter-p23.3	2.56551
238478_at	Basonuclin 2	H97386	Hs.435309	BNC2	9	Chr:9p22.3-p22.2	2.5649
205214_at	serine/threonine kinase 17b (apoptosis-inducing)	NM_004226	Hs.88297	STK17B	2	Chr:2q32.3	2.56356
233127_at	Zinc finger protein 331	AK022474	Hs.185674	ZNF331	19	Chr:19q13.3-q13.4	2.55519
206390_x_at	platelet factor 4 (chemokine (C-X-C motif) ligand 4)	NM_002619	Hs.81564	PF4	4	Chr:4q12-q21	2.55267
238423_at	synaptotagmin-like 3	AI674404	Hs.436977	SYTL3	6	Chr:6q25.3	2.55215
215339_at	natural killer-tumor recognition sequence	AI688640	Hs.529509	NKTR	3	Chr:3p23-p21	2.55017
1554676_at	proteoglycan 1, secretory granule	BC022313	Hs.1908	PRG1	10	Chr:10q22.1	2.54848
223746_at	serine/threonine kinase 4	BC005231	Hs.472838	STK4	20	Chr:20q11.2-q13.2	2.54732
1558331_at	Sirtuin (silent mating type information regulation 2 homolog) 2 (S. cerevisiae)	BG722779	Hs.466693	SIRT2	19	Chr:19q13	2.54513
1564424_at	Family with sequence similarity 62 (C2 domain containing) member B	BC035983	Hs.490795	CHR2SYT	7	Chr:7q36.3	2.54095
207795_s_at	killer cell lectin-like receptor subfamily D, member 1	AB009597	Hs.524251	KLRD1	12	Chr:12p13	2.53973
236191_at	CD38 antigen (p45)	T81422	Hs.479214	CD38	4	Chr:4p15	2.53918
1558217_at	likley ortholog of mouse schlafen 10	AK074465	Hs.462833	FLJ31952	17	Chr:17q12	2.5379
214467_at	G protein-coupled receptor 65	NM_003608	Hs.513440	GPR65	14	Chr:14q31-q32.1	2.53548
214056_at	Myeloid cell leukemia sequence 1 (BCL2-related)	BF981280	Hs.532826	MCL1	1	Chr:1q21	2.53346
1563596_at	MRNA; cDNA DKFZp666M1910 (from clone DKFZp666M1910)	AL832956	Hs.548400				2.53257
221753_at	slingshot homolog 1 (Drosophila)	AI651213	Hs.199763	SSH1	12	Chr:12q24.11	2.53109
241755_at	Ubiquinol-cytochrome c reductase core protein II	AI961429	Hs.528803	UQCRC2	16	Chr:16p12	2.52593
202131_s_at	RIO kinase 3 (yeast) /// RIO kinase 3 (yeast)	NM_003831	Hs.445511	RIOK3	18	Chr:18q11.2	2.52554
222408_s_at	yippee-like 5 (Drosophila)	BC000836	Hs.515890	YPEL5	2	Chr:2p23.1	2.5246
228962_at	Phosphodiesterase 4D, cAMP-specific (phosphodiesterase E3 dunce homolog, Drosophila)	BF507941	Hs.117545	PDE4D	5	Chr:5q12	2.52447
213908_at	hypothetical protein LOC339005 /// hypothetical protein LOC440253	AI824078	Hs.212670	LOC339005 /// LOC440253	15	Chr:15q11.2 /// Chr:15q13.1	2.52167
236717_at	similar to RIKEN cDNA 4632412N22 gene	AI632621	Hs.47647	LOC165186	2	Chr:2p23.2	2.51926
235230_at	Phosphatidylinositol-specific phospholipase C, X domain containing 2	AW170015	Hs.292419	PLCXD2	3	Chr:3q13.2	2.51776
231776_at	eomesodermin homolog (Xenopus laevis)	NM_005442	Hs.147279	EOMES	3	Chr:3p21.3-p21.2	2.51763
239449_at	Ankylosis, progressive homolog (mouse)	AV693734	Hs.156727	ANKH	5	Chr:5p15.1	2.51389
205898_at	chemokine (C-X3-C motif) receptor 1	U20350	Hs.78913	CX3CR1	3	Chr:3p21|3p21.3	2.51336
201169_s_at	basic helix-loop-helix domain containing, class B, 2	BG326045	Hs.171825	BHLHB2	3	Chr:3p26	2.50885
201858_s_at	proteoglycan 1, secretory granule	J03223	Hs.1908	PRG1	10	Chr:10q22.1	2.50881
212291_at	homeodomain interacting protein kinase 1	AI393355	Hs.532363	HIPK1	1	Chr:1p13.2	2.50707
210321_at	granzyme H (cathepsin G-like 2, protein h-CCPX) /// granzyme H (cathepsin G-like 2, protein h-CCPX)	M36118	Hs.348264	GZMH	14	Chr:14q11.2	2.50559
204794_at	dual specificity phosphatase 2	NM_004418	Hs.1183	DUSP2	2	Chr:2q11	2.50316
1555446_s_at	transmembrane protein 1	BC046241	Hs.126221	TMEM1	21	Chr:21q22.3	2.50313
244054_at	SKI-like	AI760298	Hs.536655	SKIL	3	Chr:3q26	2.50268
212239_at	phosphoinositide-3-kinase, regulatory subunit 1 (p85 alpha)	AI680192	Hs.132225	PIK3R1	5	Chr:5q13.1	2.50048
1566608_at	Sterile alpha motif domain containing 3	AL833685	Hs.558660	SAMD3	6	Chr:6q23.1	2.4982
223679_at	Catenin (cadherin-associated protein), beta 1, 88kDa	AF130085	Hs.476018	CTNNB1	3	Chr:3p21	2.49622
209906_at	complement component 3a receptor 1	U62027	Hs.527839	C3AR1	12	Chr:12p13.31	2.49256
210136_at	myelin basic protein	AW070431	Hs.551713	MBP	18	Chr:18q23	2.4921
225604_s_at	chromosome 9 open reading frame 19	AA284532	Hs.493819	C9orf19	9	Chr:9p13-p12	2.49182
219892_at	transmembrane 6 superfamily member 1	NM_023003	Hs.513094	TM6SF1	15	Chr:15q24-q26	2.49045
212486_s_at	FYN oncogene related to SRC, FGR, YES	N20923	Hs.390567	FYN	6	Chr:6q21	2.48917
1559916_a_at	Carbohydrate (chondroitin 4) sulfotransferase 12	BC029471	Hs.213088	CHST12	7	Chr:7p22	2.48894
209606_at	pleckstrin homology, Sec7 and coiled-coil domains, binding protein /// pleckstrin homology, Sec7 and coiled-coil domains, binding protein	L06633	Hs.270	PSCDBP	2	Chr:2q11.2	2.48828
240038_at	Elongation factor, RNA polymerase II, 2	AW057518	Hs.192221	ELL2	5	Chr:5q15	2.4873
242712_x_at	RAN binding protein 2 /// RAN binding protein 2-like 1 /// similar to Ran-binding protein 2 /// Ran binding protein 2-like 2	BE856960	Hs.469630	RANBP2 /// RANBP2L1 /// DKFZp686P0288 /// RANBP2L2	2	Chr:2q12.3 /// Chr:2q13 /// Chr:2p11.2	2.48029
209281_s_at	ATPase, Ca++ transporting, plasma membrane 1	L14561	Hs.506276	ATP2B1	12	Chr:12q21.3	2.48012
1555691_a_at	killer cell lectin-like receptor subfamily C, member 4 /// killer cell lectin-like receptor subfamily K, member 1	AF439512	Hs.387787	KLRC4 /// KLRK1	12	Chr:12p13.2-p12.3	2.47951
232431_at	Nuclear receptor subfamily 3, group C, member 1 (glucocorticoid receptor)	AI934556	Hs.122926	NR3C1	5	Chr:5q31	2.47678
1560486_at	syntaxin binding protein 3	BC028028	Hs.530436	STXBP3	1	Chr:1p13.3	2.47451
1557116_at		BM980001					2.47347
218881_s_at	FOS-like antigen 2	NM_024530	Hs.220971	FOSL2	2	Chr:2p23.3	2.47226
210865_at	Fas ligand (TNF superfamily, member 6)	D38122	Hs.2007	FASLG	1	Chr:1q23	2.4719
209994_s_at	ATP-binding cassette, sub-family B (MDR/TAP), member 1 /// ATP-binding cassette, sub-family B (MDR/TAP), member 4	AF016535	Hs.489033	ABCB1 /// ABCB4	7	Chr:7q21.1	2.47143
207246_at	zinc finger protein, Y-linked	NM_003411	Hs.522845	ZFY	Y	Chr:Yp11.3	2.47044
1568941_a_at		BC022884					2.4698
1559201_a_at	Osteoclast stimulating factor 1	BU929456	Hs.494192	OSTF1	9	Chr:9q13-q21.2	2.46754
231283_at	Mannosyl (alpha-1,3-)-glycoprotein beta-1,4-N-acetylglucosaminyltransferase, isoenzyme A	AW271609	Hs.177576	MGAT4A	2	Chr:2q12	2.46307
213737_x_at	hypothetical LOC283768 /// similar to hypothetical protein /// similar to hypothetical protein /// golgi autoantigen, golgin family member /// similar to hypothetical protein /// similar to hypothetical protein /// hypothetical protein DKFZp434P162	AI620911	Hs.146211	LOC283768 /// LOC388080 /// LOC388189 /// LOC390535 /// LOC400304 /// LOC440234 /// DKFZp434P162	15	Chr:15q13.1 /// Chr:15q11.2 /// Chr:15p13	2.46155
243993_at	PCTAIRE protein kinase 2	AA436887	Hs.506415	PCTK2	12	Chr:12q23.1	2.46154
223218_s_at	nuclear factor of kappa light polypeptide gene enhancer in B-cells inhibitor, zeta	AB037925	Hs.319171	NFKBIZ	3	Chr:3p12-q12	2.46033
204270_at	v-ski sarcoma viral oncogene homolog (avian)	AI568728	Hs.467529	SKI	1	Chr:1q22-q24	2.45938
213109_at	TRAF2 and NCK interacting kinase	N25621	Hs.34024	TNIK	3	Chr:3q26.2	2.45744
201531_at	zinc finger protein 36, C3H type, homolog (mouse)	NM_003407	Hs.534052	ZFP36	19	Chr:19q13.1	2.45625
215894_at	prostaglandin D2 receptor (DP)	AI460323	Hs.306831	PTGDR	14	Chr:14q22.1	2.45462
209711_at	solute carrier family 35 (UDP-glucuronic acid/UDP-N-acetylgalactosamine dual transporter), member D1	N80922	Hs.213642	SLC35D1	1	Chr:1p32-p31	2.45453
243981_at	serine/threonine kinase 4	AI763206	Hs.472838	STK4	20	Chr:20q11.2-q13.2	2.45373
1560014_s_at	KIAA0251 protein	AI133523	Hs.370781	KIAA0251	16	Chr:16p13.11	2.45329
235146_at	Transmembrane and coiled-coil domain family 3	N51717	Hs.370410	TMCC3	12	Chr:12q22	2.45219
202933_s_at	v-yes-1 Yamaguchi sarcoma viral oncogene homolog 1	NM_005433	Hs.194148	YES1	18	Chr:18p11.31-p11.21	2.45167
244677_at	Transcribed locus	AA416756	Hs.560543				2.44979
1554240_a_at	integrin, alpha L (antigen CD11A (p180), lymphocyte function-associated antigen 1; alpha polypeptide)	BC008777	Hs.174103	ITGAL	16	Chr:16p11.2	2.44832
1556423_at	Vasohibin 1	BE220445	Hs.525479	KIAA1036	14	Chr:14q24.3	2.44739
229026_at	CDC42 small effector 2	BE675995	Hs.508829	CDC42SE2	5	Chr:5q23.3	2.44524
236429_at	Zinc finger protein 83 (HPF1)	AI831874	Hs.467210	ZNF83	19	Chr:19q13.3	2.44381
228996_at	ring finger and CCCH-type zinc finger domains 1	AW205418	Hs.495097	RC3H1	1	Chr:1q25.1	2.44353
236782_at	sterile alpha motif domain containing 3	AI129628	Hs.558660	SAMD3	6	Chr:6q23.1	2.4415
244508_at	Septin 7	N39126	Hs.191346	SEPT7	7	Chr:7p14.3-p14.1	2.44141
241155_at	Phosphatidylinositol-4-phosphate 5-kinase, type II, alpha	AA704588	Hs.499029	PIP5K2A	10	Chr:10p12.32	2.44094
211734_s_at	Fc fragment of IgE, high affinity I, receptor for; alpha polypeptide /// Fc fragment of IgE, high affinity I, receptor for; alpha polypeptide	BC005912	Hs.897	FCER1A	1	Chr:1q23	2.44051
220307_at	CD244 natural killer cell receptor 2B4	AF242540	Hs.157872	CD244	1	Chr:1q23.3	2.43786
229506_at	CDNA FLJ30761 fis, clone FEBRA2000538	BF114646	Hs.19339				2.43309
60471_at	Ras and Rab interactor 3	AA625133	Hs.326822	RIN3	14	Chr:14q32.12	2.4301
230681_at	transforming growth factor beta regulator 1	AI279879	Hs.436410	TBRG1	11	Chr:11q24.2	2.42998
202340_x_at	nuclear receptor subfamily 4, group A, member 1	NM_002135	Hs.524430	NR4A1	12	Chr:12q13	2.4272
213931_at	inhibitor of DNA binding 2, dominant negative helix-loop-helix protein /// inhibitor of DNA binding 2B, dominant negative helix-loop-helix protein	AI819238	Hs.556605	ID2 /// ID2B	2	Chr:2p25 /// Chr:3p21.1	2.42671
214183_s_at	transketolase-like 1	X91817	Hs.102866	TKTL1	X	Chr:Xq28	2.42508
240723_at	Enah/Vasp-like	AW183782	Hs.125867	EVL	14	Chr:14q32.2	2.42343
203084_at	transforming growth factor, beta 1 (Camurati-Engelmann disease)	NM_000660	Hs.1103	TGFB1	19	Chr:19q13.2|19q13.1	2.42258
225798_at	juxtaposed with another zinc finger gene 1	AL047908	Hs.368944	JAZF1	7	Chr:7p15.2-p15.1	2.42189
207509_s_at	leukocyte-associated Ig-like receptor 2	NM_002288	Hs.43803	LAIR2	19	Chr:19q13.4	2.4201
229268_at	hypothetical protein BC007706	AA723152	Hs.406335	LOC90268	5	Chr:5p15.2	2.41788
1554283_at	CCR4 carbon catabolite repression 4-like (S. cerevisiae)	BC021963	Hs.480763	CCRN4L	4	Chr:4q31.1	2.41538
235592_at	Elongation factor, RNA polymerase II, 2	AW960145	Hs.192221	ELL2	5	Chr:5q15	2.41338
226796_at	hypothetical protein LOC116236	AI817418	Hs.106510	LOC116236	17	Chr:17q11.2	2.41046
200706_s_at	lipopolysaccharide-induced TNF factor	NM_004862	Hs.459940	LITAF	16	Chr:16p13.13	2.40757
230230_at	CDNA: FLJ21893 fis, clone HEP03412	AI379691	Hs.439445				2.4045
205883_at	zinc finger and BTB domain containing 16	NM_006006	Hs.171299	ZBTB16	11	Chr:11q23.1	2.40344
244783_at	YY1 associated factor 2	R56794	Hs.505289	YAF2	12	Chr:12q12	2.40284
212447_at	kelch repeat and BTB (POZ) domain containing 2	AF161402	Hs.372541	KBTBD2	7	Chr:7p14.3	2.40258
225557_at	AXIN1 up-regulated 1	AI091372	Hs.370950	AXUD1	3	Chr:3p22	2.39915
202006_at	protein tyrosine phosphatase, non-receptor type 12	NM_002835	Hs.61812	PTPN12	7	Chr:7q11.23	2.3971
229398_at	RAB18, member RAS oncogene family	AI769954	Hs.406799	RAB18	10	Chr:10p12.1	2.39699
232720_at	Leucine rich repeat neuronal 6C	AL353746	Hs.145642	FLJ31810	9	Chr:9p21.2-p21.1	2.39471
207571_x_at	chromosome 1 open reading frame 38	NM_004848	Hs.10649	C1orf38	1	Chr:1p35.3	2.3938
240106_at	N-acetylglucosamine-1-phosphate transferase, alpha and beta subunits	AI633523	Hs.46850	GNPTAB	12	Chr:12q23.3	2.39169
213146_at	jumonji domain containing 3	AA521267	Hs.553519	JMJD3	17	Chr:17p13.1	2.39089
207238_s_at	protein tyrosine phosphatase, receptor type, C	NM_002838	Hs.192039	PTPRC	1	Chr:1q31-q32	2.38709
221918_at	PCTAIRE protein kinase 2	AI742210	Hs.506415	PCTK2	12	Chr:12q23.1	2.38439
230375_at	chromosome 6 open reading frame 111	AI936531	Hs.520287	C6orf111	6	Chr:6q16.3	2.38358
214071_at	Metallophosphoesterase 1	AI082827	Hs.514713	MPPE1	18	Chr:18p11.21	2.38351
1563471_at	KIAA1632	AL833448	Hs.558526	KIAA1632	18	Chr:18q12.3	2.38183
1554557_at	ATPase, Class VI, type 11B	BC033880	Hs.478429	ATP11B	3	Chr:3q27	2.38138
238796_at	Splicing factor YT521-B	AI524996	Hs.175955	YT521	4	Chr:4q13.2	2.38023
211245_x_at	killer cell immunoglobulin-like receptor, two domains, long cytoplasmic tail, 4	AF002256	Hs.166085	KIR2DL4	19	Chr:19q13.4	2.37972
244026_at	Elongation factor, RNA polymerase II, 2	BF063657	Hs.192221	ELL2	5	Chr:5q15	2.37967
204061_at	protein kinase, X-linked	NM_005044	Hs.390788	PRKX	X	Chr:Xp22.3	2.37935
225602_at	chromosome 9 open reading frame 19	H92988	Hs.493819	C9orf19	9	Chr:9p13-p12	2.37843
227039_at	A kinase (PRKA) anchor protein 13	AI674926	Hs.459211	AKAP13	15	Chr:15q24-q25	2.37325
212723_at	phosphatidylserine receptor	AK021780	Hs.514505	PTDSR	17	Chr:17q25	2.37096
236610_at	Phosphodiesterase 4D, cAMP-specific (phosphodiesterase E3 dunce homolog, Drosophila)	AI082004	Hs.117545	PDE4D	5	Chr:5q12	2.36919
215269_at	transmembrane protein 1	AI922538	Hs.126221	TMEM1	21	Chr:21q22.3	2.36891
225562_at	RAS p21 protein activator 3	AI684746	Hs.369188	RASA3	13	Chr:13q34	2.36866
234050_at	T-cell activation GTPase activating protein	AK025272	Hs.529984	TAGAP	6	Chr:6q25.3	2.36813
228667_at	1-acylglycerol-3-phosphate O-acyltransferase 4 (lysophosphatidic acid acyltransferase, delta)	AI733330	Hs.353175	AGPAT4	6	Chr:6q26	2.36751
202932_at	v-yes-1 Yamaguchi sarcoma viral oncogene homolog 1	NM_005433	Hs.194148	YES1	18	Chr:18p11.31-p11.21	2.36719
206118_at	signal transducer and activator of transcription 4	NM_003151	Hs.80642	STAT4	2	Chr:2q32.2-q32.3	2.36467
232234_at	Src-like-adaptor 2	AA305476	Hs.517020	SLA2	20	Chr:20q11.23	2.36462
230000_at	chromosome 17 open reading frame 27	AI523817	Hs.195642	C17orf27	17	Chr:17q25.3	2.3635
202727_s_at	interferon gamma receptor 1	NM_000416	Hs.520414	IFNGR1	6	Chr:6q23-q24	2.36274
226633_at	RAB8B, member RAS oncogene family	AI807023	Hs.389733	RAB8B	15	Chr:15q22.2	2.36169
216218_s_at	phospholipase C-like 2	AK023546	Hs.202010	PLCL2	3	Chr:3p24.3	2.35444
204205_at	apolipoprotein B mRNA editing enzyme, catalytic polypeptide-like 3G	NM_021822	Hs.474853	APOBEC3G	22	Chr:22q13.1-q13.2	2.35362
232637_at	Septin 2	AK025163	Hs.335057	SEPT2	2	Chr:2q37	2.35126
211919_s_at	chemokine (C-X-C motif) receptor 4 /// chemokine (C-X-C motif) receptor 4	AF348491	Hs.421986	CXCR4	2	Chr:2q21	2.35037
234968_at	chromosome 9 open reading frame 55	AK000627	Hs.249591	C9orf55	9	Chr:9p22.1	2.35002
240971_x_at	Cullin 4A	AI950451	Hs.339735	CUL4A	13	Chr:13q34	2.34949
229686_at	purinergic receptor P2Y, G-protein coupled, 8	AI436587	Hs.111377	P2RY8	X	Chr:Xp22.33; Yp11.3	2.34641
205092_x_at	zinc finger and BTB domain containing 1	NM_014950	Hs.400802	ZBTB1	14	Chr:14q23.3	2.34585
205839_s_at	benzodiazapine receptor (peripheral) associated protein 1	NM_004758	Hs.112499	BZRAP1	17	Chr:17q22-q23	2.34402
225582_at	KIAA1754	AA425726	Hs.523252	KIAA1754	10	Chr:10q25.1	2.34235
1552263_at	mitogen-activated protein kinase 1	NM_138957	Hs.431850	MAPK1	22	Chr:22q11.2|22q11.21	2.34112
210971_s_at	aryl hydrocarbon receptor nuclear translocator-like	AB000815	Hs.65734	ARNTL	11	Chr:11p15	2.3408
239695_at	Janus kinase 1 (a protein tyrosine kinase)	AI280194	Hs.207538	JAK1	1	Chr:1p32.3-p31.3	2.33996
203206_at	family with sequence similarity 53, member B	NM_014661	Hs.129195	FAM53B	10	Chr:10q26.13	2.33754
209201_x_at	chemokine (C-X-C motif) receptor 4	L01639	Hs.421986	CXCR4	2	Chr:2q21	2.33545
1555766_a_at	guanine nucleotide binding protein (G protein), gamma 2	AF493870	Hs.187772	GNG2	14	Chr:14q21	2.3336
233706_at	Nuclear factor of activated T-cells, cytoplasmic, calcineurin-dependent 2	AK024800	Hs.356321	NFATC2	20	Chr:20q13.2-q13.3	2.33293
235048_at	KIAA0888 protein	AV720650	Hs.91662	KIAA0888	5	Chr:5q13.3	2.33277
215671_at	Phosphodiesterase 4B, cAMP-specific (phosphodiesterase E4 dunce homolog, Drosophila)	AU144792	Hs.198072	PDE4B	1	Chr:1p31	2.33049
229520_s_at	chromosome 14 open reading frame 118	BF060678	Hs.410231	C14orf118	14	Chr:14q22.1-q24.3	2.32868
224261_at		AF119917					2.3277
1561882_at		BC042966					2.32685
226436_at	Ras association (RalGDS/AF-6) domain family 4	N49935	Hs.522895	RASSF4	10	Chr:10q11.21	2.32572
231262_at	Transcribed locus	AI356003	Hs.147375				2.32501
244804_at	Sequestosome 1	AW293441	Hs.529892	SQSTM1	5	Chr:5q35	2.32407
210690_at	killer cell lectin-like receptor subfamily C, member 4	U96845	Hs.268510	KLRC4	12	Chr:12p13.2-p12.3	2.32398
242920_at	KIAA0999 protein	AW590838	Hs.558467	KIAA0999	11	Chr:11q23.3	2.32088
222061_at	CD58 antigen, (lymphocyte function-associated antigen 3)	AA700015	Hs.34341	CD58	1	Chr:1p13	2.31327
229449_at	Tyrosylprotein sulfotransferase 2	BE348404	Hs.167167	TPST2	22	Chr:22q12.1	2.31075
243927_x_at	KIAA1429	AI636247	Hs.202238	KIAA1429	8	Chr:8q22.1	2.31005
242280_x_at	Cytoplasmic polyadenylation element binding protein 4	N53564	Hs.127126	CPEB4	5	Chr:5q21	2.30809
228457_at	CDNA FLJ30761 fis, clone FEBRA2000538	AI590190	Hs.19339				2.30626
49306_at	Ras association (RalGDS/AF-6) domain family 4	AI890191	Hs.522895	RASSF4	10	Chr:10q11.21	2.30548
200952_s_at	cyclin D2	AI635187	Hs.376071	CCND2	12	Chr:12p13	2.30334
236704_at	MRNA; cDNA DKFZp686N0886 (from clone DKFZp686N0886)	BG413366	Hs.567416				2.30292
237741_at	Solute carrier family 25, member 36	AW514168	Hs.144130	FLJ10618	3	Chr:3q23	2.30136
203471_s_at	pleckstrin	NM_002664	Hs.468840	PLEK	2	Chr:2p13.3	2.30135
215460_x_at	bromodomain containing 1	AL080149	Hs.127950	BRD1	22	Chr:22q13.33	2.30134
212144_at	unc-84 homolog B (C. elegans)	AL021707	Hs.517622	UNC84B	22	Chr:22q13.1	2.29851
229215_at	achaete-scute complex-like 2 (Drosophila)	AI393930	Hs.152475	ASCL2	11	Chr:11p15.5	2.29678
204417_at	galactosylceramidase (Krabbe disease)	NM_000153	Hs.513439	GALC	14	Chr:14q31	2.29616
63825_at	abhydrolase domain containing 2	AI557319	Hs.122337	ABHD2	15	Chr:15q26.1	2.29615
208003_s_at	nuclear factor of activated T-cells 5, tonicity-responsive	NM_006599	Hs.371987	NFAT5	16	Chr:16q22.1	2.29376
1554014_at	chromodomain helicase DNA binding protein 2	BC007347	Hs.220864	CHD2	15	Chr:15q26	2.2932
225701_at	AT-hook transcription factor	AK024431	Hs.494895	AKNA	9	Chr:9q32	2.29176
235780_at	protein kinase, cAMP-dependent, catalytic, beta	BE622723	Hs.487325	PRKACB	1	Chr:1p36.1	2.29132
243631_at	M-phase phosphoprotein, mpp8	AI630997	Hs.269654	HSMPP8	13	Chr:13q12.11	2.28778
218810_at	zinc finger CCCH-type containing 12A	NM_025079	Hs.471918	ZC3H12A	1	Chr:1p34.3	2.28751
224965_at	guanine nucleotide binding protein (G protein), gamma 2	AU118419	Hs.187772	GNG2	14	Chr:14q21	2.28519
1570165_at	Carbohydrate (chondroitin 4) sulfotransferase 11	BC027983	Hs.17569	CHST11	12	Chr:12q	2.28479
210105_s_at	FYN oncogene related to SRC, FGR, YES	M14333	Hs.390567	FYN	6	Chr:6q21	2.28344
228869_at	Selectin ligand interactor cytoplasmic-1	AI081246	Hs.460777	SLIC1	16	Chr:16q12.1	2.28322
214683_s_at	CDC-like kinase 1	AI251890	Hs.433732	CLK1	2	Chr:2q33	2.28168
203562_at	fasciculation and elongation protein zeta 1 (zygin I)	NM_005103	Hs.224008	FEZ1	11	Chr:11q24.2	2.28162
213376_at	zinc finger and BTB domain containing 1	AI656706	Hs.400802	ZBTB1	14	Chr:14q23.3	2.28107
238493_at	zinc finger protein 506	AI559570	Hs.193584	ZNF506	19	Chr:19p13.11	2.2802
240499_at	KIAA1128	AA482221	Hs.461988	KIAA1128	10	Chr:10q23.1	2.27936
235670_at	Transcribed locus	AI916948	Hs.28788				2.27898
239956_at	Transcribed locus	AW291535	Hs.436107				2.27882
204916_at	receptor (calcitonin) activity modifying protein 1	NM_005855	Hs.471783	RAMP1	2	Chr:2q36-q37.1	2.27805
221267_s_at	chromosome 19 open reading frame 27 /// chromosome 19 open reading frame 27	NM_031213	Hs.558586	C19orf27	19	Chr:19p13.3	2.27785
242924_at	Phosphatidylinositol transfer protein, beta	T97544	Hs.7370	PITPNB	22	Chr:22q12.1	2.27507
207796_x_at	killer cell lectin-like receptor subfamily D, member 1	NM_007334	Hs.524251	KLRD1	12	Chr:12p13	2.27472
1557081_at	RNA binding motif protein 25	AA580691	Hs.531106	RBM25	14	Chr:14q24.3	2.27398
205570_at	phosphatidylinositol-4-phosphate 5-kinase, type II, alpha	NM_005028	Hs.499029	PIP5K2A	10	Chr:10p12.32	2.27201
204060_s_at	protein kinase, X-linked /// protein kinase, Y-linked	NM_005044	Hs.390788	PRKX /// PRKY	X	Chr:Xp22.3 /// Chr:Yp11.2	2.27198
241402_at	tRNA splicing endonuclease 54 homolog (SEN54, S. cerevisiae)	AA504269	Hs.378501	TSEN54	17	Chr:17q25.1	2.27126
205826_at	myomesin (M-protein) 2, 165kDa /// myomesin (M-protein) 2, 165kDa	NM_003970	Hs.443683	MYOM2	8	Chr:8p23.3	2.27075
227932_at	ariadne homolog 2 (Drosophila)	AI340270	Hs.241558	ARIH2	3	Chr:3p21.2-p21.3	2.2669
1569599_at	SAM domain, SH3 domain and nuclear localisation signals, 1	BC020638	Hs.473341	SAMSN1	21	Chr:21q11	2.2664
228108_at	CDNA FLJ30761 fis, clone FEBRA2000538	AW274846	Hs.19339				2.26415
240834_at	hypothetical protein BC007706	AI813337	Hs.406335	LOC90268	5	Chr:5p15.2	2.26373
241756_at	SWI/SNF related, matrix associated, actin dependent regulator of chromatin, subfamily a, member 2	T51136	Hs.298990	SMARCA2	9	Chr:9p22.3	2.2597
240105_at	Chromosome 21 open reading frame 66	AI021902	Hs.473635	C21orf66	21	Chr:21q21.3	2.25909
235003_at	U2AF homology motif (UHM) kinase 1	AI249980	Hs.127310	UHMK1	1	Chr:1q23.3	2.25824
230599_at	Ring finger protein 19	AI681558	Hs.292882	RNF19	8	Chr:8q22	2.25783
216563_at	Ankyrin repeat domain 12	X80821	Hs.464585	ANKRD12	18	Chr:18p11.22	2.25485
237542_at	Protein kinase C, theta	AI970367	Hs.498570	PRKCQ	10	Chr:10p15	2.25111
218807_at	vav 3 oncogene	NM_006113	Hs.267659	VAV3	1	Chr:1p13.3	2.25093
242710_at	Restin-like 2	AI791820	Hs.122927	RSNL2	2	Chr:2p23.2	2.25058
1552623_at	hematopoietic SH2 domain containing	BC025237	Hs.512797	HSH2D	19	Chr:19p13.11	2.2491
1557543_at	Notch homolog 2 (Drosophila)	AL832672	Hs.487360	NOTCH2	1	Chr:1p13-p11	2.24799
213849_s_at	protein phosphatase 2 (formerly 2A), regulatory subunit B (PR 52), beta isoform	AA974416	Hs.193825	PPP2R2B	5	Chr:5q31-5q32	2.24793
237388_at	Glomulin, FKBP associated protein	BF224204	Hs.49105	GLMN	1	Chr:1p22.1	2.24767
238303_at	Source of immunodominant MHC-associated peptides	AW070371	Hs.475812	SIMP	3	Chr:3p24.1	2.24738
236935_at	Protein tyrosine phosphatase, non-receptor type 4 (megakaryocyte)	AA088791	Hs.469809	PTPN4	2	Chr:2q14.2	2.24515
212119_at	ras homolog gene family, member Q	BF670447	Hs.549125	RHOQ	2	Chr:2p21	2.24416
244679_at	Serine/threonine kinase 38	AI032730	Hs.409578	STK38	6	Chr:6p21	2.24402
201751_at	KIAA0063 gene product	NM_014876	Hs.3094	KIAA0063	22	Chr:22q13.1	2.24349
218851_s_at	WD repeat domain 33	NM_018383	Hs.554831	WDR33	2	Chr:2q14.3	2.24092
201220_x_at	C-terminal binding protein 2	NM_001329	Hs.501345	CTBP2	10	Chr:10q26.13	2.23974
1569257_at	formin-like 1	BC042925	Hs.100217	FMNL1	17	Chr:17q21	2.23795
1553423_a_at	likley ortholog of mouse schlafen 10	NM_144682	Hs.462833	FLJ31952	17	Chr:17q12	2.23713
236796_at	BTB and CNC homology 1, basic leucine zipper transcription factor 2	AI052447	Hs.269764	BACH2	6	Chr:6q15	2.2352
224553_s_at	tumor necrosis factor receptor superfamily, member 18	AF117297	Hs.212680	TNFRSF18	1	Chr:1p36.3	2.23504
204182_s_at	zinc finger protein 297B	NM_014007	Hs.355581	ZNF297B	9	Chr:9p24.1-q22.33	2.2334
241869_at	apolipoprotein L, 6	AW026509	Hs.257352	APOL6	22	Chr:22q12.3	2.23262
238800_s_at	Zinc finger, CCHC domain containing 6	AA776496	Hs.136398	ZCCHC6	9	Chr:9q21	2.2325
1570342_at	natural killer-tumor recognition sequence	BC020672	Hs.529509	NKTR	3	Chr:3p23-p21	2.23212
225142_at	KIAA1718 protein	AW294022	Hs.308710	KIAA1718	7	Chr:7q34	2.23172
231235_at	natural killer-tumor recognition sequence	AA732581	Hs.529509	NKTR	3	Chr:3p23-p21	2.22876
219013_at	UDP-N-acetyl-alpha-D-galactosamine:polypeptide N-acetylgalactosaminyltransferase 11 (GalNAc-T11)	NM_022087	Hs.329978	GALNT11	7	Chr:7q34-q36	2.22829
225884_s_at	zinc finger protein 336	AL046381	Hs.28921	ZNF336	20	Chr:20p12.3-p11.21	2.22774
220712_at	chromosome 8 open reading frame 60	NM_024984		C8orf60	8	Chr:8q24.3	2.22497
227726_at	ring finger protein 166	BF057084	Hs.513804	RNF166	16	Chr:16q24.3	2.22428
212959_s_at	N-acetylglucosamine-1-phosphate transferase, alpha and beta subunits	AK001821	Hs.46850	GNPTAB	12	Chr:12q23.3	2.22341
1554638_at	zinc finger, FYVE domain containing 16	BC032227	Hs.482660	ZFYVE16	5	Chr:5p15.2-q14.3	2.22299
225783_at	NEDD8-conjugating enzyme	BF675985	Hs.471785	NCE2	2	Chr:2q37.3	2.22206
205114_s_at	chemokine (C-C motif) ligand 3 /// chemokine (C-C motif) ligand 3-like 1 /// chemokine (C-C motif) ligand 3-like 3	NM_002983	Hs.514107	CCL3 /// CCL3L1 /// CCL3L3	17	Chr:17q11-q21 /// Chr:17q21.1	2.22028
235540_at	gonadotropin-releasing hormone 1 (luteinizing-releasing hormone)	AW296153	Hs.82963	GNRH1	8	Chr:8p21-p11.2	2.21916
223740_at	chromosome 6 open reading frame 59	AL136708	Hs.534488	C6orf59	6	Chr:6q26	2.21883
220306_at	family with sequence similarity 46, member C	NM_017709	Hs.356216	FAM46C	1	Chr:1p12	2.2157
228250_at	KIAA1961 gene	AW263086	Hs.483329	KIAA1961	5	Chr:5q23.3	2.21515
209412_at	transmembrane protein 1	U61500	Hs.126221	TMEM1	21	Chr:21q22.3	2.21475
244611_at	Thyroid hormone receptor associated protein 1	H38035	Hs.282678	THRAP1	17	Chr:17q22-q23	2.21183
234993_at	chromosome 13 open reading frame 6	BE301702	Hs.183528	C13orf6	13	Chr:13q33.3	2.21164
220613_s_at	synaptotagmin-like 2	NM_017695	Hs.369520	SYTL2	11	Chr:11q14	2.20744
1562194_at	Zinc finger homeobox 1b	AF086037	Hs.34871	ZFHX1B	2	Chr:2q22	2.20597
201502_s_at	nuclear factor of kappa light polypeptide gene enhancer in B-cells inhibitor, alpha	NM_020529	Hs.81328	NFKBIA	14	Chr:14q13	2.20495
217257_at	(clone B3B3E13) Huntington's disease candidate region mRNA fragment	L37198	Hs.529638				2.20286
238438_at	CCR4-NOT transcription complex, subunit 6-like	R67226	Hs.183085	CNOT6L	4	Chr:4q13.3	2.20253
227740_at	U2AF homology motif (UHM) kinase 1	AW173222	Hs.127310	UHMK1	1	Chr:1q23.3	2.20196
242946_at	CD53 antigen	AW293276	Hs.443057	CD53	1	Chr:1p13	2.2019
232356_at	KIAA0143 protein	AW003230	Hs.204564	KIAA0143	8	Chr:8q24.22	2.20138
230652_at	v-raf murine sarcoma 3611 viral oncogene homolog	AI760277	Hs.446641	ARAF	X	Chr:Xp11.4-p11.2	2.19903
230348_at	LATS, large tumor suppressor, homolog 2 (Drosophila)	AI745254	Hs.78960	LATS2	13	Chr:13q11-q12	2.19603
203741_s_at	adenylate cyclase 7	NM_001114	Hs.513578	ADCY7	16	Chr:16q12-q13	2.1956
202147_s_at	interferon-related developmental regulator 1	AA747426	Hs.7879	IFRD1	7	Chr:7q22-q31	2.19416
232487_at	SFT2 domain containing 1	AU144164	Hs.487143	SFT2D1	6	Chr:6q27	2.19388
236000_s_at	Heterogeneous nuclear ribonucleoprotein D (AU-rich element RNA binding protein 1, 37kDa)	AA863112	Hs.480073	HNRPD	4	Chr:4q21.1-q21.2	2.19326
239788_at	Smu-1 suppressor of mec-8 and unc-52 homolog (C. elegans)	AW207642	Hs.174021	SMU1	9	Chr:9p12	2.19313
238317_x_at	RNA binding motif, single stranded interacting protein 1	BF439728	Hs.470412	RBMS1	2	Chr:2q24.2	2.19252
220439_at	Ras and Rab interactor 3	NM_024892	Hs.326822	RIN3	14	Chr:14q32.12	2.19172
206967_at	cyclin T1	NM_001240	Hs.279906	CCNT1	12	Chr:12pter-qter	2.19123
210835_s_at	C-terminal binding protein 2	AF222711	Hs.501345	CTBP2	10	Chr:10q26.13	2.19055
210279_at	G protein-coupled receptor 18	AF261135	Hs.558333	GPR18	13	Chr:13q32	2.18929
205419_at	Epstein-Barr virus induced gene 2 (lymphocyte-specific G protein-coupled receptor)	NM_004951	Hs.508545	EBI2	13	Chr:13q32.3	2.1879
1552734_at	TORC2-specific protein AVO3	NM_152756	Hs.407926	AVO3	5	Chr:5p13.1	2.18705
1559425_at	Protein kinase C, eta	AL512701	Hs.333907	PRKCH	14	Chr:14q22-q23	2.18684
232097_at	chromosome 14 open reading frame 92	AA657818	Hs.555910	C14orf92	14	Chr:14q11.2	2.18569
202719_s_at	testis derived transcript (3 LIM domains)	NM_015641	Hs.533391	TES	7	Chr:7q31.2	2.18471
226099_at	elongation factor, RNA polymerase II, 2	AI924426	Hs.192221	ELL2	5	Chr:5q15	2.18387
1555058_a_at	lysophosphatidylglycerol acyltransferase 1	BC034621	Hs.497674	LPGAT1	1	Chr:1p36.13-q42.3	2.18296
214617_at	perforin 1 (pore forming protein) /// perforin 1 (pore forming protein)	AI445650	Hs.2200	PRF1	10	Chr:10q22	2.18247
230690_at	tubulin, beta 1	N63244	Hs.303023	TUBB1	20	Chr:20q13.32	2.18032
228283_at	hypothetical protein MGC61571	BE963026	Hs.437336	MGC61571	3	Chr:3p24.1	2.17956
239301_at	RAS p21 protein activator (GTPase activating protein) 1	BE551451	Hs.553501	RASA1	5	Chr:5q13.3	2.17939
229881_at	Kruppel-like factor 12	R41200	Hs.373857	KLF12	13	Chr:13q22	2.17832
1555303_at		AB062477					2.17796
204160_s_at	ectonucleotide pyrophosphatase/phosphodiesterase 4 (putative function)	NM_014936	Hs.54037	ENPP4	6	Chr:6p21.1	2.17692
1554544_a_at	myelin basic protein	L18865	Hs.551713	MBP	18	Chr:18q23	2.17669
202524_s_at	sparc/osteonectin, cwcv and kazal-like domains proteoglycan (testican) 2	AI952009	Hs.523009	SPOCK2	10	Chr:10pter-q25.3	2.17649
222850_s_at	DnaJ (Hsp40) homolog, subfamily B, member 14	BF590675	Hs.512743	DNAJB14	4	Chr:4q23	2.17581
223322_at	Ras association (RalGDS/AF-6) domain family 5	BC004270	Hs.497579	RASSF5	1	Chr:1q32.1	2.17537
211810_s_at	galactosylceramidase (Krabbe disease)	D25284	Hs.513439	GALC	14	Chr:14q31	2.17185
242829_x_at	F-box and leucine-rich repeat protein 3	AA975422	Hs.508284	FBXL3	13	Chr:13q22	2.17041
217682_at	PRO0149 protein	AW503390	Hs.221497	PRO0149	16	Chr:16p13.2	2.16982
208810_at	DnaJ (Hsp40) homolog, subfamily B, member 6	AF080569	Hs.490745	DNAJB6	7	Chr:7q36.3	2.16896
1562511_at	lysosomal trafficking regulator	AL833100	Hs.532411	LYST	1	Chr:1q42.1-q42.2	2.16587
226625_at	Transforming growth factor, beta receptor III (betaglycan, 300kDa)	AW193698	Hs.482390	TGFBR3	1	Chr:1p33-p32	2.16232
225957_at	adult retina protein	AI307750	Hs.484195	LOC153222	5	Chr:5q35.1	2.16183
225136_at	Pleckstrin homology domain containing, family A (phosphoinositide binding specific) member 2	BF968578	Hs.369123	PLEKHA2	8	Chr:8p11.23	2.16143
203017_s_at	synovial sarcoma, X breakpoint 2 interacting protein	R52678	Hs.22587	SSX2IP	1	Chr:1p22.3	2.15953
1559067_a_at	Hypothetical protein LOC158402	AI199398	Hs.153799	LOC158402	9	Chr:9q32	2.15951
205511_at	hypothetical protein FLJ10038	NM_017976		FLJ10038	15	Chr:15q15.3	2.15915
222024_s_at	A kinase (PRKA) anchor protein 13	AK022014	Hs.459211	AKAP13	15	Chr:15q24-q25	2.15835
211242_x_at	killer cell immunoglobulin-like receptor, two domains, long cytoplasmic tail, 4	AF276292	Hs.166085	KIR2DL4	19	Chr:19q13.4	2.15574
1554472_a_at	PHD finger protein 20-like 1	BC015211	Hs.304362	PHF20L1	8	Chr:8q24.22	2.15505
207315_at	CD226 antigen	NM_006566	Hs.369661	CD226	18	Chr:18q22.3	2.15429
230127_at	Transcribed locus	AW044663	Hs.232417				2.1538
212588_at	protein tyrosine phosphatase, receptor type, C	Y00062	Hs.192039	PTPRC	1	Chr:1q31-q32	2.15362
235579_at		AA679858					2.14785
211343_s_at	collagen, type XIII, alpha 1	M33653	Hs.211933	COL13A1	10	Chr:10q22	2.14757
218486_at	Kruppel-like factor 11	AA149594	Hs.12229	KLF11	2	Chr:2p25	2.14752
215435_at	DDEF1 intronic transcript 1	AK021983	Hs.106015	DDEF1	8	Chr:8q24.1-q24.2	2.14738
240141_at	PAP associated domain containing 4	BF062399	Hs.418198	PAPD4	5	Chr:5q14.1	2.14665
214450_at	cathepsin W (lymphopain) /// cathepsin W (lymphopain)	NM_001335	Hs.416848	CTSW	11	Chr:11q13.1	2.14596
236235_at	Itchy homolog E3 ubiquitin protein ligase (mouse)	AA868238	Hs.472509	ITCH	20	Chr:20q11.22-q11.23	2.14482
238011_at	PRO0149 protein	BF668314	Hs.221497	PRO0149	16	Chr:16p13.2	2.14468
215802_at	Transducin-like enhancer of split 1 (E(sp1) homolog, Drosophila)	AK000144	Hs.197320	TLE1	9	Chr:9q21.32	2.14421
213293_s_at	tripartite motif-containing 22	AA083478	Hs.501778	TRIM22	11	Chr:11p15	2.13824
223189_x_at	myeloid/lymphoid or mixed-lineage leukemia 5 (trithorax homolog, Drosophila)	AW082219	Hs.369356	MLL5	7	Chr:7q22.1	2.13761
242161_at	Serine/threonine kinase 17a (apoptosis-inducing)	AI458049	Hs.268887	STK17A	7	Chr:7p12-p14	2.13737
1557257_at	B-cell CLL/lymphoma 10	AA994334	Hs.193516	BCL10	1	Chr:1p22	2.13675
236962_at	Polypyrimidine tract binding protein 2	AA521018	Hs.269895	PTBP2	1	Chr:1p22.1-p21.3	2.1357
1556209_at	C-type lectin domain family 2, member B	CA447397	Hs.85201	CLEC2B	12	Chr:12p13-p12	2.13009
232466_at	Cullin 4A	AU155661	Hs.339735	CUL4A	13	Chr:13q34	2.12995
202082_s_at	SEC14-like 1 (S. cerevisiae)	NM_003003	Hs.464184	SEC14L1	17	Chr:17q25.1-17q25.2	2.12673
203140_at	B-cell CLL/lymphoma 6 (zinc finger protein 51) /// B-cell CLL/lymphoma 6 (zinc finger protein 51)	NM_001706	Hs.478588	BCL6	3	Chr:3q27	2.12667
235341_at	Hypothetical protein LOC144871	AL119957	Hs.59214	DNAJC3	13	Chr:13q32	2.12634
225496_s_at	synaptotagmin-like 2	N21426	Hs.369520	SYTL2	11	Chr:11q14	2.12481
205001_s_at	DEAD (Asp-Glu-Ala-Asp) box polypeptide 3, Y-linked	AF000985	Hs.99120	DDX3Y	Y	Chr:Yq11	2.12407
1554690_a_at	transforming, acidic coiled-coil containing protein 1	BC041391	Hs.279245	TACC1	8	Chr:8p11	2.12211
201648_at	Janus kinase 1 (a protein tyrosine kinase)	AL039831	Hs.207538	JAK1	1	Chr:1p32.3-p31.3	2.12202
202191_s_at	growth arrest-specific 7	BE439987	Hs.462214	GAS7	17	Chr:17p13.1	2.12078
239487_at	DKFZP564F0522 protein	AI743261	Hs.468140	DKFZP564F0522	2	Chr:2p22.3	2.12044
219681_s_at	RAB11 family interacting protein 1 (class I)	NM_025151	Hs.191179	RAB11FIP1	8	Chr:8p11.22	2.12011
200904_at	major histocompatibility complex, class I, E	X56841	Hs.381008	HLA-E	6	Chr:6p21.3	2.11711
205590_at	RAS guanyl releasing protein 1 (calcium and DAG-regulated)	NM_005739	Hs.511010	RASGRP1	15	Chr:15q15	2.11686
229450_at	interferon-induced protein with tetratricopeptide repeats 3	AI075407	Hs.47338	IFIT3	10	Chr:10q24	2.11652
204093_at	cyclin H	NM_001239	Hs.292524	CCNH	5	Chr:5q13.3-q14	2.11643
241027_at	optic atrophy 1 (autosomal dominant)	BE858373	Hs.478708	OPA1	3	Chr:3q28-q29|3q28-q29	2.11529
227755_at	CDNA FLJ42435 fis, clone BLADE2006849	AA042983	Hs.356481				2.11515
213950_s_at	Protein phosphatase 3 (formerly 2B), catalytic subunit, gamma isoform (calcineurin A gamma)	BE670265	Hs.149413	PPP3CC	8	Chr:8p21.3	2.1148
1554539_a_at	ras homolog gene family, member F (in filopodia)	BC018208	Hs.524543	RHOF	12	Chr:12q24.31	2.11448
232679_at	Hypothetical gene supported by BC045806	AL137538	Hs.368375		19	Chr:19q13.11	2.11419
237180_at	Proteasome (prosome, macropain) activator subunit 4	T97717	Hs.413801	PSME4	2	Chr:2p16.3	2.11198
207734_at	lymphocyte transmembrane adaptor 1	NM_017773	Hs.272794	LAX1	1	Chr:1q32.1	2.11099
210117_at	sperm associated antigen 1	AF311312	Hs.492373	SPAG1	8	Chr:8q22.2	2.1064
233819_s_at	zinc finger protein 294	AK023499	Hs.288773	ZNF294	21	Chr:21q22.11	2.10624
239294_at	Transcribed locus	AA810265	Hs.561747				2.10539
243648_at		AA280627					2.1052
222449_at	transmembrane, prostate androgen induced RNA	AL035541	Hs.517155	TMEPAI	20	Chr:20q13.31-q13.33	2.10414
241702_at	Heterogeneous nuclear ribonucleoprotein D (AU-rich element RNA binding protein 1, 37kDa)	AI521273	Hs.480073	HNRPD	4	Chr:4q21.1-q21.2	2.10378
202694_at	serine/threonine kinase 17a (apoptosis-inducing)	AW183478	Hs.268887	STK17A	7	Chr:7p12-p14	2.10026
209770_at	butyrophilin, subfamily 3, member A1	U90552	Hs.191510	BTN3A1	6	Chr:6p22.1	2.09984
208325_s_at	A kinase (PRKA) anchor protein 13	NM_006738	Hs.459211	AKAP13	15	Chr:15q24-q25	2.09693
1568805_at	nuclear receptor coactivator 7	BC036461	Hs.171426	NCOA7	6	Chr:6q22.32	2.09675
242116_x_at	Ankyrin repeat domain 17	AL566906	Hs.518804	ANKRD17	4	Chr:4q13.3	2.09554
209682_at	Cas-Br-M (murine) ecotropic retroviral transforming sequence b	U26710	Hs.430589	CBLB	3	Chr:3q13.11	2.09323
204520_x_at	bromodomain containing 1	NM_014577	Hs.127950	BRD1	22	Chr:22q13.33	2.09197
209879_at	selectin P ligand	AI741056	Hs.127346	SELPLG	12	Chr:12q24	2.09087
235296_at	eukaryotic translation initiation factor 5A2	BG500474	Hs.164144	EIF5A2	3	Chr:3q26.2	2.08995
211414_at	glutaminase	AF097495	Hs.116448	GLS	2	Chr:2q32-q34	2.08868
229027_at	Protein phosphatase 1A (formerly 2C), magnesium-dependent, alpha isoform	AI241945	Hs.130036	PPM1A	14	Chr:14q23.1	2.08854
238563_at	Abl-interactor 1	AV762916	Hs.508148	ABI1	10	Chr:10p11.2	2.08665
213982_s_at	RAB GTPase activating protein 1-like	BG107203	Hs.495391	RABGAP1L	1	Chr:1q24	2.08306
222180_at	V-yes-1 Yamaguchi sarcoma viral oncogene homolog 1	AU147889	Hs.194148	YES1	18	Chr:18p11.31-p11.21	2.08281
219014_at	placenta-specific 8	NM_016619	Hs.546392	PLAC8	4	Chr:4q21.3	2.08151
211685_s_at	neurocalcin delta /// neurocalcin delta	AF251061	Hs.492427	NCALD	8	Chr:8q22-q23	2.08126
243771_at	Protein phosphatase 1, regulatory (inhibitor) subunit 16B	AA928810	Hs.45719	PPP1R16B	20	Chr:20q11.23	2.08019
223809_at	regulator of G-protein signalling 18	AF076642	Hs.440890	RGS18	1	Chr:1q31.2	2.07801
200704_at	lipopolysaccharide-induced TNF factor	AB034747	Hs.459940	LITAF	16	Chr:16p13.13	2.07727
243054_at	Zinc finger, MYND domain containing 11	BF196963	Hs.292265	ZMYND11	10	Chr:10p14	2.07725
240829_at	Peroxisomal biogenesis factor 3	BF439431	Hs.7277	PEX3	6	Chr:6q23-q24	2.07468
222239_s_at	DEAD/H (Asp-Glu-Ala-Asp/His) box polypeptide 26	AL117626	Hs.439440	DDX26	13	Chr:13q14.12-q14.2	2.07441
235283_at	DEAD/H (Asp-Glu-Ala-Asp/His) box polypeptide 26	AA262171	Hs.439440	DDX26	13	Chr:13q14.12-q14.2	2.07183
232687_at	Hypothetical protein LOC285513	AK026379	Hs.100912	LOC285513	4	Chr:4q22.1	2.07144
228846_at	MAX dimerization protein 1	AW071793	Hs.468908	MXD1	2	Chr:2p13-p12	2.07133
203509_at	sortilin-related receptor, L(DLR class) A repeats-containing	NM_003105	Hs.368592	SORL1	11	Chr:11q23.2-q24.2	2.07124
233480_at	Transmembrane protein 43	AK026869	Hs.517817	MGC3222	3	Chr:3p25.1	2.07117
227991_x_at	Zinc finger protein 297B	BF516567	Hs.355581	ZNF297B	9	Chr:9p24.1-q22.33	2.06908
212560_at	chromosome 11 open reading frame 32	AV728268		C11orf32			2.06866
242558_at	Catenin (cadherin-associated protein), beta 1, 88kDa	AW362945	Hs.476018	CTNNB1	3	Chr:3p21	2.06778
207686_s_at	caspase 8, apoptosis-related cysteine peptidase	NM_001228	Hs.558304	CASP8	2	Chr:2q33-q34	2.06681
213224_s_at	hypothetical protein LOC92482	AK025724	Hs.192249	LOC92482	10	Chr:10q25.2	2.06369
240969_at	Striatin, calmodulin binding protein	AI382001	Hs.43590	STRN	2	Chr:2p22-p21	2.06287
223208_at	potassium channel tetramerisation domain containing 10	AF113208	Hs.524731	KCTD10	12	Chr:12q24.11	2.06284
207078_at	mediator of RNA polymerase II transcription, subunit 6 homolog (yeast)	NM_005466	Hs.497353	MED6	14	Chr:14q24.2	2.0624
242727_at	ADP-ribosylation factor-like 8	BG032269	Hs.25362	ARL8	10	Chr:10p12.31	2.06048
1553133_at	chromosome 9 open reading frame 72	BC020851	Hs.493639	C9orf72	9	Chr:9p21.2	2.05973
216834_at	regulator of G-protein signalling 1	S59049	Hs.75256	RGS1	1	Chr:1q31	2.05934
227119_at	CCR4-NOT transcription complex, subunit 6-like	BF103856	Hs.183085	CNOT6L	4	Chr:4q13.3	2.05868
1552610_a_at	Janus kinase 1 (a protein tyrosine kinase)	NM_002227	Hs.207538	JAK1	1	Chr:1p32.3-p31.3	2.05786
213024_at	TATA element modulatory factor 1	BF593908	Hs.267632	TMF1	3	Chr:3p21-p12	2.05718
203708_at	phosphodiesterase 4B, cAMP-specific (phosphodiesterase E4 dunce homolog, Drosophila)	NM_002600	Hs.198072	PDE4B	1	Chr:1p31	2.05572
1556277_a_at	PAP associated domain containing 4	BG542611	Hs.418198	PAPD4	5	Chr:5q14.1	2.05436
217798_at	CCR4-NOT transcription complex, subunit 2	NM_014515	Hs.133350	CNOT2	12	Chr:12q15	2.05395
221756_at	HGFL gene /// HGFL gene	BE042976	Hs.26670	MGC17330	22	Chr:22q12.2	2.0519
217783_s_at	yippee-like 5 (Drosophila)	NM_016061	Hs.515890	YPEL5	2	Chr:2p23.1	2.04976
1562314_at	Nuclear receptor coactivator 1	AL713641	Hs.412293	NCOA1	2	Chr:2p23	2.04908
1552611_a_at	Janus kinase 1 (a protein tyrosine kinase)	AL555086	Hs.207538	JAK1	1	Chr:1p32.3-p31.3	2.04698
242431_at	Ariadne homolog, ubiquitin-conjugating enzyme E2 binding protein, 1 (Drosophila)	AI656728	Hs.268787	ARIH1	15	Chr:15q24	2.04583
238277_at	Tankyrase, TRF1-interacting ankyrin-related ADP-ribose polymerase	AI023336	Hs.370267	TNKS	8	Chr:8p23.1	2.04499
233369_at	Son of sevenless homolog 2 (Drosophila)	AU146027	Hs.291533	SOS2	14	Chr:14q21	2.04461
1567045_at	Family with sequence similarity 61, member A	AF085866	Hs.407368	C19orf13	19	Chr:19q13.11	2.04341
213575_at	Transformer-2 alpha	AW978896	Hs.445652	TRA2A	7	Chr:7p15.3	2.04254
213593_s_at	Transformer-2 alpha	AW978896	Hs.445652	TRA2A	7	Chr:7p15.3	2.04236
222483_at	EF-hand domain family, member D2	AW664179	Hs.465374	EFHD2	1	Chr:1p36.21	2.04195
211010_s_at	natural cytotoxicity triggering receptor 3	AF031138	Hs.509513	NCR3	6	Chr:6p21.3	2.04127
1568609_s_at	family with sequence similarity 91, member A2 /// FLJ39739 protein	AL118843	Hs.556084	FAM91A2 /// FLJ39739	1	Chr:1q21.1	2.04031
226034_at	Homo sapiens, clone IMAGE:3881549, mRNA	BE222344	Hs.346735				2.03997
204221_x_at	GLI pathogenesis-related 1 (glioma)	U16307	Hs.553516	GLIPR1	12	Chr:12q21.1	2.03951
225830_at	PDZ domain containing 8	AI052247	Hs.501149	PDZK8	10	Chr:10q26.11	2.03939
242230_at	ataxin 1	BF438383	Hs.434961	ATXN1	6	Chr:6p23	2.03884
207224_s_at	sialic acid binding Ig-like lectin 7	NM_016543	Hs.274470	SIGLEC7	19	Chr:19q13.3	2.03853
204007_at	Fc fragment of IgG, low affinity IIIb, receptor (CD16b)	J04162		FCGR3B	1	Chr:1q23	2.03784
238488_at	synleurin	BF511602	Hs.482268	SLRN	5	Chr:5q12.1	2.03757
205668_at	lymphocyte antigen 75	NM_002349	Hs.153563	LY75	2	Chr:2q24	2.03659
1561238_at	Peroxisomal membrane protein 3, 35kDa (Zellweger syndrome)	AL832262	Hs.437966	PXMP3	8	Chr:8q21.1	2.03616
227236_at	tetraspanin 2	AI743596	Hs.310458	TSPAN2	1	Chr:1p13.1	2.03435
1562529_s_at	RAR-related orphan receptor A	BC040965	Hs.511626	RORA	15	Chr:15q21-q22	2.03163
204908_s_at	B-cell CLL/lymphoma 3	NM_005178	Hs.31210	BCL3	19	Chr:19q13.1-q13.2	2.03088
238476_at	adult retina protein	AA481560	Hs.484195	LOC153222	5	Chr:5q35.1	2.03
203305_at	coagulation factor XIII, A1 polypeptide	NM_000129	Hs.335513	F13A1	6	Chr:6p25.3-p24.3	2.02957
1552516_a_at	homeodomain interacting protein kinase 1	NM_152696	Hs.532363	HIPK1	1	Chr:1p13.2	2.0276
213915_at	natural killer cell group 7 sequence	NM_005601	Hs.10306	NKG7	19	Chr:19q13.41	2.02754
202181_at	KIAA0247	NM_014734	Hs.440025	KIAA0247	14	Chr:14q24.1	2.0275
212823_s_at	pleckstrin homology domain containing, family G (with RhoGef domain) member 3	AI738980	Hs.509637	PLEKHG3	14	Chr:14q23.3	2.02748
235422_at	LOC440461	AA977218	Hs.567382		17	Chr:17q24.2	2.0274
1552703_s_at	caspase 1, apoptosis-related cysteine peptidase (interleukin 1, beta, convertase) /// caspase-1 dominant-negative inhibitor pseudo-ICE	NM_052889	Hs.348365	CASP1 /// COP1	11	Chr:11q23	2.0273
229586_at	chromodomain helicase DNA binding protein 9	AW300405	Hs.59159	CHD9	16	Chr:16q12.2	2.0272
236878_at	Itchy homolog E3 ubiquitin protein ligase (mouse)	AI968264	Hs.472509	ITCH	20	Chr:20q11.22-q11.23	2.0271
209379_s_at	KIAA1128	AF241785	Hs.461988	KIAA1128	10	Chr:10q23.1	2.027
1557193_at	Protein tyrosine phosphatase, non-receptor type 2	AI085450	Hs.123352	PTPN2	18	Chr:18p11.3-p11.2	2.027
204014_at	dual specificity phosphatase 4	NM_001394	Hs.417962	DUSP4	8	Chr:8p12-p11	2.0269
232311_at	Beta-2-microglobulin	AU147899	Hs.534255	B2M	15	Chr:15q21-q22.2	2.0268
201602_s_at	protein phosphatase 1, regulatory (inhibitor) subunit 12A	NM_002480	Hs.49582	PPP1R12A	12	Chr:12q15-q21	2.0267
233411_at	Protein kinase C, eta	AU147253	Hs.333907	PRKCH	14	Chr:14q22-q23	2.0266
207681_at	chemokine (C-X-C motif) receptor 3	NM_001504	Hs.198252	CXCR3	X	Chr:Xq13	2.0265
217437_s_at	transforming, acidic coiled-coil containing protein 1	AB029026	Hs.279245	TACC1	8	Chr:8p11	2.0264
239050_s_at	CDNA FLJ13202 fis, clone NT2RP3004503	BF514509	Hs.133998				2.0263
1560013_at	KIAA0251 protein	AI133523	Hs.370781	KIAA0251	16	Chr:16p13.11	2.0262
225929_s_at	chromosome 17 open reading frame 27	AA233374	Hs.195642	C17orf27	17	Chr:17q25.3	2.0261
233899_x_at	Zinc finger and BTB domain containing 10	AK024296	Hs.205742	ZBTB10	8	Chr:8q13-q21.1	2.026
208763_s_at	TSC22 domain family, member 3	AL110191	Hs.522074	TSC22D3	X	Chr:Xq22.3	2.0259
1554310_a_at	eukaryotic translation initiation factor 4 gamma, 3	BC030578	Hs.467084	EIF4G3	1	Chr:1p36.12	2.0258
201866_s_at	nuclear receptor subfamily 3, group C, member 1 (glucocorticoid receptor)	NM_000176	Hs.122926	NR3C1	5	Chr:5q31.3	2.0257
230207_s_at	Dedicator of cytokinesis 5	AI692645	Hs.195403	DOCK5	8	Chr:8p21.2	2.0256
209481_at	SNF related kinase	AF226044	Hs.476052	SNRK	3	Chr:3p22.1	2.0255
1555836_at	Polymerase (RNA) II (DNA directed) polypeptide B, 140kDa	BE614461	Hs.479814	POLR2B	4	Chr:4q12	2.0255
213309_at	phospholipase C-like 2	AL117515	Hs.202010	PLCL2	3	Chr:3p24.3	2.0254
225115_at	Homeodomain interacting protein kinase 2	BF529628	Hs.397465	HIPK2	7	Chr:7q32-q34	2.0253
225127_at	KIAA1423	BF217531	Hs.99145	KIAA1423	6	Chr:6q25.3	2.0252
211302_s_at	phosphodiesterase 4B, cAMP-specific (phosphodiesterase E4 dunce homolog, Drosophila)	L20966	Hs.198072	PDE4B	1	Chr:1p31	2.0251
207091_at	purinergic receptor P2X, ligand-gated ion channel, 7	NM_002562	Hs.507102	P2RX7	12	Chr:12q24	2.025
211944_at	BAT2 domain containing 1	BE729523	Hs.494614	BAT2D1	1	Chr:1q23.3	2.0249
220104_at	zinc finger CCCH-type, antiviral 1	NM_020119	Hs.133512	ZC3HAV1	7	Chr:7q34	2.0248
238619_at	CDNA FLJ26188 fis, clone ADG04821	AA417078	Hs.193767				2.0247
210793_s_at	nucleoporin 98kDa	U41815	Hs.524750	NUP98	11	Chr:11p15.5	2.0246
209534_x_at	A kinase (PRKA) anchor protein 13	BF222823	Hs.459211	AKAP13	15	Chr:15q24-q25	2.0245
202129_s_at	RIO kinase 3 (yeast) /// RIO kinase 3 (yeast)	AW006290	Hs.445511	RIOK3	18	Chr:18q11.2	2.0244
57703_at	SUMO1/sentrin specific peptidase 5	N32782	Hs.533124	SENP5	3	Chr:3q29	2.0243
209743_s_at	itchy homolog E3 ubiquitin protein ligase (mouse)	AB056663	Hs.472509	ITCH	20	Chr:20q11.22-q11.23	2.0242
1552787_at	helicase (DNA) B	NM_033647	Hs.505941	HELB	12	Chr:12q14.3	2.0241
239692_at	Integrin-linked kinase-associated serine/threonine phosphatase 2C	AI083578	Hs.92033	ILKAP	2	Chr:2q37.3	2.024
229706_at	transcription elongation regulator 1	AI823665	Hs.443465	TCERG1	5	Chr:5q31	2.02392
213649_at	splicing factor, arginine/serine-rich 7, 35kDa	AA524053	Hs.309090	SFRS7	2	Chr:2p22.1	2.0239
1555464_at	interferon induced with helicase C domain 1	BC046208	Hs.163173	IFIH1	2	Chr:2p24.3-q24.3	2.02387
207574_s_at	growth arrest and DNA-damage-inducible, beta	NM_015675	Hs.110571	GADD45B	19	Chr:19p13.3	2.0238
239274_at	Phosphatidylinositol binding clathrin assembly protein	AV729557	Hs.163893	PICALM	11	Chr:11q14	2.0237
243739_at	RAN binding protein 9	AA261919	Hs.306242	RANBP9	6	Chr:6p23	2.0236
236662_at		AI139639					2.0235
218819_at	DEAD/H (Asp-Glu-Ala-Asp/His) box polypeptide 26	NM_012141	Hs.537436	DDX26	13	Chr:13q14.12-q14.2	2.0234
240188_at	Transforming growth factor, beta receptor III (betaglycan, 300kDa)	AW268884	Hs.482390	TGFBR3	1	Chr:1p33-p32	2.0233
229594_at	hypothetical protein FLJ39441	AI890299	Hs.268668	FLJ39441	11	Chr:11p15.1	2.0232
243178_at	Ring finger protein 149	AW969703	Hs.171802	RNF149	2	Chr:2q11.2	2.0231
209964_s_at	ataxin 7	AF032105	Hs.476595	ATXN7	3	Chr:3p21.1-p12	2.023
227344_at	Zinc finger protein, subfamily 1A, 1 (Ikaros)	AI439886	Hs.435949	ZNFN1A1	7	Chr:7p13-p11.1	2.0229
234785_at		AK025047					2.02286
204174_at	arachidonate 5-lipoxygenase-activating protein	NM_001629	Hs.507658	ALOX5AP	13	Chr:13q12	2.0228
224973_at	family with sequence similarity 46, member A	AL078599	Hs.10784	FAM46A	6	Chr:6q14	2.0227
229713_at	CDNA FLJ13267 fis, clone OVARC1000964	AW665227	Hs.57079				2.0226
219397_at	hypothetical protein FLJ13448	NM_025147	Hs.288945	FLJ13448	2	Chr:2q33.1	2.0225
201945_at	furin (paired basic amino acid cleaving enzyme)	NM_002569	Hs.513153	FURIN	15	Chr:15q26.1	2.0224
235547_at	Hypothetical gene CG012	BG548427	Hs.507680	PFAAP5	13	Chr:13q12-q13	2.0223
214714_at	zinc finger protein 394	AK022360	Hs.386324	ZNF394	7	Chr:7q22.1	2.0222
1562289_at		AL834519					2.0221
206370_at	phosphoinositide-3-kinase, catalytic, gamma polypeptide	NM_002649	Hs.32942	PIK3CG	7	Chr:7q22.3	2.0221
237849_at	Mannosidase, alpha, class 1A, member 1	BE674460	Hs.102788	MAN1A1	6	Chr:6q22	2.022
206543_at	SWI/SNF related, matrix associated, actin dependent regulator of chromatin, subfamily a, member 2	NM_003070	Hs.298990	SMARCA2	9	Chr:9p22.3	2.0219
231638_at	Hypothetical protein MGC52282	AA400057	Hs.434388	MGC52282	16	Chr:16p13.3	2.0218
1554229_at	adult retina protein	AY174896	Hs.484195	LOC153222	5	Chr:5q35.1	2.0217
241832_at	DKFZP564F0522 protein	AI864271	Hs.468140	DKFZP564F0522	2	Chr:2p22.3	2.0216
201236_s_at	BTG family, member 2	BG339064	Hs.519162	BTG2	1	Chr:1q32	2.02154
212256_at	UDP-N-acetyl-alpha-D-galactosamine:polypeptide N-acetylgalactosaminyltransferase 10 (GalNAc-T10)	BE906572	Hs.34421	GALNT10	5	Chr:5q33.2	2.0215
1564276_at	hypothetical gene supported by AK128882	AK096941	Hs.121924	LOC441108	5	Chr:5q23.3	2.0214
237702_at	Developmentally regulated RNA-binding protein 1	AW451271	Hs.377257	DRB1	2	Chr:2q31.2	2.0213
207001_x_at	TSC22 domain family, member 3	NM_004089	Hs.522074	TSC22D3	X	Chr:Xq22.3	2.0212
244433_at		AI950023					2.0211
231258_at		AV648367					2.021
1569791_at	serine/threonine kinase 4	BC039023	Hs.472838	STK4	20	Chr:20q11.2-q13.2	2.0209
236470_at	Dehydrogenase/reductase (SDR family) member 1	AA968685	Hs.348350	DHRS1	14	Chr:14q11.2	2.02082
226675_s_at	metastasis associated lung adenocarcinoma transcript 1 (non-coding RNA)	W80468	Hs.187199	MALAT1	11	Chr:11q13.1	2.0208
237459_at	PCTAIRE protein kinase 2	AA811257	Hs.506415	PCTK2	12	Chr:12q23.1	2.0207
237628_at	Tryptophanyl tRNA synthetase 2 (mitochondrial)	BF196209	Hs.523506	WARS2	1	Chr:1p13.3-p13.1	2.0206
222816_s_at	zinc finger, CCHC domain containing 2	BE676543	Hs.114191	ZCCHC2	18	Chr:18q21.33	2.0205
228498_at	UDP-Gal:betaGlcNAc beta 1,4- galactosyltransferase, polypeptide 1	AV687517	Hs.272011	B4GALT1	9	Chr:9p13	2.0204
218611_at	immediate early response 5	NM_016545	Hs.15725	IER5	1	Chr:1q25.3	2.0203
243350_at	Chromosome 5 open reading frame 15	BE675229	Hs.355177	C5orf15	5	Chr:5q31.1	2.0202
207113_s_at	tumor necrosis factor (TNF superfamily, member 2)	NM_000594	Hs.241570	TNF	6	Chr:6p21.3	2.0201
205070_at	inhibitor of growth family, member 3	NM_019071	Hs.489811	ING3	7	Chr:7q31	2.02
211985_s_at	calmodulin 1 (phosphorylase kinase, delta)	AI653730	Hs.282410	CALM1	14	Chr:14q24-q31	2.0199
228964_at	PR domain containing 1, with ZNF domain	AI692659	Hs.436023	PRDM1	6	Chr:6q21-q22.1	2.01987
232317_at	plexin A4, A	AB046770	Hs.511454	PLXNA4A	7	Chr:7q32.3	2.0198
223283_s_at	serologically defined colon cancer antigen 33	AF039698	Hs.284217	SDCCAG33	18	Chr:18q22.3	2.0197
1553749_at	family with sequence similarity 76, member B	NM_144664	Hs.288304	FAM76B	11	Chr:11q21	2.01963
210943_s_at	lysosomal trafficking regulator	U84744	Hs.532411	LYST	1	Chr:1q42.1-q42.2	2.0196
1560029_a_at	Hypothetical protein FLJ10726	AK094203	Hs.195060	FLJ10726	11	Chr:11q23.1	2.0195
202083_s_at	SEC14-like 1 (S. cerevisiae)	NM_003003	Hs.464184	SEC14L1	17	Chr:17q25.1-17q25.2	2.0194
209105_at	nuclear receptor coactivator 1	AI672428	Hs.412293	NCOA1	2	Chr:2p23	2.0193
212430_at	RNA-binding region (RNP1, RRM) containing 1 /// RNA-binding region (RNP1, RRM) containing 1	AL109955	Hs.236361	RNPC1	20	Chr:20q13.32	2.0192
206636_at	RAS p21 protein activator 2	NM_006506	Hs.15999	RASA2	3	Chr:3q22-q23	2.0191
206828_at	TXK tyrosine kinase	NM_003328	Hs.479669	TXK	4	Chr:4p12	2.019
1559975_at	B-cell translocation gene 1, anti-proliferative	BC009050	Hs.255935	BTG1	12	Chr:12q22	2.01898
1554834_a_at	Ras association (RalGDS/AF-6) domain family 5	AY062002	Hs.497579	RASSF5	1	Chr:1q32.1	2.0189
1560156_at	Homo sapiens, clone IMAGE:5735420, mRNA	BC040884	Hs.434635				2.0188
229540_at	recombining binding protein suppressor of hairless (Drosophila)	R45471	Hs.479396	RBPSUH	4	Chr:4p15.2	2.0187
209305_s_at	growth arrest and DNA-damage-inducible, beta	AF078077	Hs.110571	GADD45B	19	Chr:19p13.3	2.0186
223190_s_at	myeloid/lymphoid or mixed-lineage leukemia 5 (trithorax homolog, Drosophila)	AF067804	Hs.369356	MLL5	7	Chr:7q22.1	2.0185
230180_at	DEAD (Asp-Glu-Ala-Asp) box polypeptide 17	AA521056	Hs.528305	DDX17	22	Chr:22q13.1	2.0184
213452_at	zinc finger protein 184 (Kruppel-like)	AI811577	Hs.158174	ZNF184	6	Chr:6p21.3	2.01831
221695_s_at	mitogen-activated protein kinase kinase kinase 2 /// mitogen-activated protein kinase kinase kinase 2	AF239798	Hs.145605	MAP3K2	2	Chr:2q14.3	2.0183
1555688_s_at	Src-like-adaptor 2	AF290986	Hs.517020	SLA2	20	Chr:20q11.23	2.0182
215342_s_at	RAB GTPase activating protein 1-like	AB019490	Hs.495391	RABGAP1L	1	Chr:1q24	2.01816
219237_s_at	DnaJ (Hsp40) homolog, subfamily B, member 14	NM_024920	Hs.512743	DNAJB14	4	Chr:4q23	2.0181
243299_at	Vaccinia related kinase 2	AW167087	Hs.468623	VRK2	2	Chr:2p16-p15	2.018
218520_at	TANK-binding kinase 1	NM_013254	Hs.505874	TBK1	12	Chr:12q14.1	2.0179
223254_s_at	KIAA1333	AA887053	Hs.509008	KIAA1333	14	Chr:14q12	2.0178
222887_s_at	hypothetical protein FLJ20507	AA034018	Hs.355708	FLJ20507	2	Chr:2q11.2	2.0177
210763_x_at	natural cytotoxicity triggering receptor 3	AF031137	Hs.509513	NCR3	6	Chr:6p21.3	2.0176
242922_at	NODAL modulator 1 /// NODAL modulator 2 /// NODAL modulator 3	AU151198	Hs.209113	NOMO1 /// NOMO2 /// NOMO3	16	Chr:16p13.11 /// Chr:16p12.3 /// Chr:16p13	2.0175
212420_at	E74-like factor 1 (ets domain transcription factor)	AL559590	Hs.135646	ELF1	13	Chr:13q13	2.0174
242182_x_at	Itchy homolog E3 ubiquitin protein ligase (mouse)	AI732502	Hs.472509	ITCH	20	Chr:20q11.22-q11.23	2.0173
201219_at	C-terminal binding protein 2 /// LOC440008	AW269836	Hs.501345	CTBP2 /// LOC440008	10	Chr:10q26.13	2.0172
227261_at	Kruppel-like factor 12	AA020010	Hs.373857	KLF12	13	Chr:13q22	2.0172
218699_at	RAB7, member RAS oncogene family-like 1	NM_003929	Hs.115325	RAB7L1	1	Chr:1q32	2.0171
238725_at	Transcribed locus, weakly similar to XP_496299.1 PREDICTED: hypothetical protein LOC148206 [Homo sapiens]	AW392551	Hs.180559				2.017
205639_at	acyloxyacyl hydrolase (neutrophil)	NM_001637	Hs.488007	AOAH	7	Chr:7p14-p12	2.01693
225224_at	chromosome 20 open reading frame 112	AL034550	Hs.516977	C20orf112	20	Chr:20q11.1-q11.23	2.0169
1558924_s_at	restin (Reed-Steinberg cell-expressed intermediate filament-associated protein)	BF673049	Hs.524809	RSN	12	Chr:12q24.3	2.0168
209688_s_at	hypothetical protein FLJ10996	BC005078	Hs.107845	FLJ10996	2	Chr:2q14.1	2.0167
202663_at	Wiskott-Aldrich syndrome protein interacting protein	AI005043	Hs.128067	WASPIP	2	Chr:2q31.1	2.0166
201181_at	guanine nucleotide binding protein (G protein), alpha inhibiting activity polypeptide 3	NM_006496	Hs.73799	GNAI3	1	Chr:1p13	2.0165
226256_at	mitochondrial ribosomal protein S22	AL110129	Hs.555965	MRPS22	3	Chr:3q23	2.01644
214496_x_at	MYST histone acetyltransferase (monocytic leukemia) 4	NM_012330	Hs.35758	MYST4	10	Chr:10q22.2	2.0164
227819_at	leucine-rich repeat-containing G protein-coupled receptor 6	AA524536	Hs.497402	LGR6	1	Chr:1q32.1	2.0163
226100_at	myeloid/lymphoid or mixed-lineage leukemia 5 (trithorax homolog, Drosophila)	AI762876	Hs.369356	MLL5	7	Chr:7q22.1	2.0162
1566324_a_at	v-maf musculoaponeurotic fibrosarcoma oncogene homolog (avian)	AA442149	Hs.134859	MAF	16	Chr:16q22-q23	2.0161
228751_at	CDC-like kinase 4	AW975057	Hs.406557	CLK4	5	Chr:5q35	2.0161
205233_s_at	platelet-activating factor acetylhydrolase 2, 40kDa	NM_000437	Hs.477083	PAFAH2	1	Chr:1p34.3	2.016
231863_at	inhibitor of growth family, member 3	AF161419	Hs.489811	ING3	7	Chr:7q31	2.0159
202501_at	microtubule-associated protein, RP/EB family, member 2	NM_014268	Hs.532824	MAPRE2	18	Chr:18q12.1	2.01589
221594_at	hypothetical protein DKFZp564O0523	AL136619	Hs.21590	DKFZP564O0523	7	Chr:7q21.2	2.0158
228774_at	chromosome 9 open reading frame 81	AW268594	Hs.374421	C9orf81	9	Chr:9q21.2	2.0157
228993_s_at	hypothetical protein LOC92482	AV728606	Hs.192249	LOC92482	10	Chr:10q25.2	2.0156
241955_at	HECT domain containing 1	BE243270	Hs.210850	HECTD1	14	Chr:14q12	2.0155
238693_at	Polyhomeotic like 3 (Drosophila)	AA165136	Hs.546441	PHC3	3	Chr:3q26.2	2.0155
224925_at	phosphatidylinositol 3,4,5-trisphosphate-dependent RAC exchanger 1	AL445192	Hs.153310	PREX1	20	Chr:20q13.13	2.0154
1560332_at	Carbohydrate (chondroitin 4) sulfotransferase 11	AL832626	Hs.17569	CHST11	12	Chr:12q	2.0153
241938_at	Quaking homolog, KH domain RNA binding (mouse)	AA935633	Hs.510324	QKI	6	Chr:6q26-27	2.0152
213742_at	splicing factor, arginine/serine-rich 11	AW241752	Hs.479693	SFRS11	1	Chr:1p31	2.01513
232386_at	vacuolar protein sorting 13C (yeast)	AV703288	Hs.511668	VPS13C	15	Chr:15q22.2	2.0151
218927_s_at	carbohydrate (chondroitin 4) sulfotransferase 12	BC002918	Hs.213088	CHST12	7	Chr:7p22	2.015
234260_at	CDC42 small effector 2	AL122039	Hs.508829	CDC42SE2	5	Chr:5q23.3	2.0149
210538_s_at	baculoviral IAP repeat-containing 3	U37546	Hs.127799	BIRC3	11	Chr:11q22	2.0148
206656_s_at	chromosome 20 open reading frame 3	BC000353	Hs.472330	C20orf3	20	Chr:20p11.22-p11.21	2.0147
209571_at	CBF1 interacting corepressor	U03644	Hs.470675	CIR	2	Chr:2q31.1	2.0146
226039_at	Mannosyl (alpha-1,3-)-glycoprotein beta-1,4-N-acetylglucosaminyltransferase, isoenzyme A	AW006441	Hs.177576	MGAT4A	2	Chr:2q12	2.0145
233614_at	Cas-Br-M (murine) ecotropic retroviral transforming sequence b	AU145361	Hs.430589	CBLB	3	Chr:3q13.11	2.0144
208811_s_at	DnaJ (Hsp40) homolog, subfamily B, member 6	AF080569	Hs.490745	DNAJB6	7	Chr:7q36.3	2.0143
225116_at	Homeodomain interacting protein kinase 2	AW300045	Hs.397465	HIPK2	7	Chr:7q32-q34	2.0142
228113_at	RAB37, member RAS oncogene family	R62453	Hs.351413	RAB37	17	Chr:17q25.1	2.0141
226158_at	kelch-like 24 (Drosophila)	AL120021	Hs.407709	KLHL24	3	Chr:3q27.1	2.014
1557145_at	Serine/threonine kinase 38	BU617137	Hs.409578	STK38	6	Chr:6p21	2.0139
224098_at		AF116638					2.0138
239861_at	PHD finger protein 20-like 1	AW205964	Hs.304362	PHF20L1	8	Chr:8q24.22	2.0137
1558154_at	Lethal giant larvae homolog 2 (Drosophila)	AF289551	Hs.514477	LLGL2	17	Chr:17q24-q25	2.0136
209034_at	proline-rich nuclear receptor coactivator 1	AF279899	Hs.75969	PNRC1	6	Chr:6q15	2.0135
202730_s_at	programmed cell death 4 (neoplastic transformation inhibitor)	NM_014456	Hs.232543	PDCD4	10	Chr:10q24	2.0134
238507_at	Transcribed locus, weakly similar to XP_510104.1 PREDICTED: similar to hypothetical protein FLJ25224 [Pan troglodytes]	AA354480	Hs.189746				2.0133
1568695_s_at	DEAD/H (Asp-Glu-Ala-Asp/His) box polypeptide 26	AW665713	Hs.439440	DDX26	13	Chr:13q14.12-q14.2	2.0132
226576_at	Rho GTPase activating protein 26	AI768563	Hs.293593	ARHGAP26	5	Chr:5q31	2.0131
235716_at	Transformer-2 alpha	AW157450	Hs.445652	TRA2A	7	Chr:7p15.3	2.01308
214337_at	coatomer protein complex, subunit alpha	AI621079		COPA	1	Chr:1q23-q25	2.01306
212665_at	TCDD-inducible poly(ADP-ribose) polymerase	AL556438	Hs.12813	TIPARP	3	Chr:3q25.31	2.013
235645_at	establishment of cohesion 1 homolog 1 (S. cerevisiae)	AW501507	Hs.464733	ESCO1	18	Chr:18q11.2	2.0129
221766_s_at	family with sequence similarity 46, member A	AW246673	Hs.10784	FAM46A	6	Chr:6q14	2.0128
229005_at	Multiple C2-domains with two transmembrane regions 2	AI052257	Hs.33368	MCTP2	15	Chr:15q26.2	2.0127
203908_at	solute carrier family 4, sodium bicarbonate cotransporter, member 4	NM_003759	Hs.5462	SLC4A4	4	Chr:4q21	2.0126
243705_at	DDHD domain containing 1	AW183689	Hs.513260	DDHD1	14	Chr:14q21	2.0125
201146_at	nuclear factor (erythroid-derived 2)-like 2	NM_006164	Hs.155396	NFE2L2	2	Chr:2q31	2.0124
1557261_at	hypothetical protein LOC339005 /// hypothetical protein LOC440253	AK091254	Hs.212670	LOC339005 /// LOC440253	15	Chr:15q11.2 /// Chr:15q13.1	2.0123
235777_at	ankyrin repeat domain 44	AI985590	Hs.432706	ANKRD44	2	Chr:2q33.1	2.0122
226832_at	Hypothetical LOC389188	BF978778	Hs.250648		3	Chr:3q29	2.0121
221905_at	cylindromatosis (turban tumor syndrome)	BF516433	Hs.432993	CYLD	16	Chr:16q12.1	2.01206
208184_s_at	transmembrane protein 1	NM_003274	Hs.126221	TMEM1	21	Chr:21q22.3	2.012
204739_at	centromere protein C 1	NM_001812	Hs.479867	CENPC1	4	Chr:4q12-q13.3	2.0119
244650_at	Hypothetical protein FLJ11127	AA581439	Hs.155085	FLJ11127	5	Chr:5p15.2	2.01186
233559_s_at	WD repeat and FYVE domain containing 1	AK023415	Hs.368359	WDFY1	2	Chr:2q36.1	2.01185
202315_s_at	breakpoint cluster region	NM_004327	Hs.517461	BCR	22	Chr:22q11|22q11.23	2.0118
232461_at	Abelson helper integration site	AI962891	Hs.386684	AHI1	6	Chr:6q23.3	2.0117
229687_s_at	Hypothetical LOC219638	AA621763	Hs.387014		11	Chr:11p11.2	2.0116
237218_at	Kynurenine aminotransferase III	BF110977	Hs.481898	KAT3	1	Chr:1p22.2	2.0115
236799_at	KIAA1627 protein	AW572778	Hs.480603	KIAA1627	4	Chr:4q26	2.0114
217549_at	Transcribed locus, weakly similar to NP_055301.1 neuronal thread protein AD7c-NTP [Homo sapiens]	AW574933	Hs.527860				2.0113
200920_s_at	B-cell translocation gene 1, anti-proliferative	AL535380	Hs.255935	BTG1	12	Chr:12q22	2.0112
1559856_s_at	myeloid/lymphoid or mixed-lineage leukemia (trithorax homolog, Drosophila)	AF272379	Hs.258855	MLL	11	Chr:11q23	2.0111
236728_at	leucyl/cystinyl aminopeptidase	AW070437	Hs.567332	LNPEP	5	Chr:5q15	2.011
230213_at	hypothetical protein MGC2803	BE220399	Hs.515155	MGC2803	19	Chr:19p13.13	2.01095
1554178_a_at	hypothetical protein MGC39518	BC039295	Hs.482656	MGC39518	2	Chr:2q33.1	2.0109
205193_at	v-maf musculoaponeurotic fibrosarcoma oncogene homolog F (avian)	NM_012323	Hs.517617	MAFF	22	Chr:22q13.1	2.0108
227278_at	Transcribed locus, moderately similar to XP_512541.1 PREDICTED: similar to hypothetical protein [Pan troglodytes]	AI056692	Hs.467411				2.0107
215457_at	Actin related protein 2/3 complex, subunit 1A, 41kDa	AF070647	Hs.124126	ARPC1A	7	Chr:7q22.1	2.0106
236613_at	RNA binding motif protein 25	BE466195	Hs.531106	RBM25	14	Chr:14q24.3	2.0105
49111_at	MRNA; cDNA DKFZp762M127 (from clone DKFZp762M127)	N80935	Hs.535320				2.0104
238642_at	ankyrin repeat domain 13 family, member D	AW367571	Hs.438673	ANKRD13D	11	Chr:11q13.2	2.0103
213906_at	v-myb myeloblastosis viral oncogene homolog (avian)-like 1	AW592266	Hs.445898	MYBL1	8	Chr:8q22	2.0102
233121_at	Zinc fingers and homeoboxes 2	AU147842	Hs.377090	ZHX2	8	Chr:8q24.13	2.0101
1555279_at	armadillo repeat containing 8	BC007934	Hs.555925	ARMC8	3	Chr:3q22.3	2.01
225093_at	utrophin (homologous to dystrophin)	N66570	Hs.133135	UTRN	6	Chr:6q24	2.00997
235574_at	guanylate binding protein 4	AW392952	Hs.409925	GBP4	1	Chr:1p22.2	2.0099
236368_at	KIAA0368	BF059292	Hs.368255	KIAA0368	9	Chr:9q31.3	2.00983
244105_at	hypothetical protein LOC339005 /// hypothetical protein LOC440253	BF195207	Hs.212670	LOC339005 /// LOC440253	15	Chr:15q11.2 /// Chr:15q13.1	2.0098
203823_at	regulator of G-protein signalling 3	NM_021106	Hs.494875	RGS3	9	Chr:9q32	2.00972
202439_s_at	iduronate 2-sulfatase (Hunter syndrome)	NM_000202	Hs.567240	IDS	X	Chr:Xq28	2.0097
209106_at	nuclear receptor coactivator 1	BF576458	Hs.412293	NCOA1	2	Chr:2p23	2.00966
244050_at	similar to RIKEN 4933428I03	AI804932	Hs.136247	LOC401494	9	Chr:9p21.3	2.0096
1564310_a_at	poly (ADP-ribose) polymerase family, member 15	AK097515	Hs.120250	PARP15	3	Chr:3q21.1	2.0095
226459_at	phosphoinositide-3-kinase adaptor protein 1	AW575754	Hs.310456	PIK3AP1	10	Chr:10q24.1	2.0094
208087_s_at	Z-DNA binding protein 1 /// Z-DNA binding protein 1	NM_030776	Hs.302123	ZBP1	20	Chr:20q13.32	2.0093
231904_at	U2(RNU2) small nuclear RNA auxiliary factor 1	AU122448	Hs.365116	U2AF1	21	Chr:21q22.3	2.0092
1569369_at	Zinc finger, FYVE domain containing 28	BC035793	Hs.292056	ZFYVE28	4	Chr:4p16.3	2.0091
226489_at	transmembrane and coiled-coil domain family 3	BG177562	Hs.370410	TMCC3	12	Chr:12q22	2.009
228697_at		AW731710					2.0089
234969_s_at	enhancer of polycomb homolog 1 (Drosophila)	AK024117	Hs.167805	EPC1	10	Chr:10p11	2.0088
238651_at	Cleavage and polyadenylation specific factor 6, 68kDa	BF512491	Hs.369606	CPSF6	12	Chr:12q15	2.0087
219844_at	chromosome 10 open reading frame 118	NM_018017	Hs.159066	C10orf118	10	Chr:10q25.3	2.0086
1557562_at	GRIP1 associated protein 1	AI984118	Hs.109929	GRIPAP1	X	Chr:Xp11	2.0085
227223_at	RNA-binding region (RNP1, RRM) containing 2	BE466173	Hs.282901	RNPC2	20	Chr:20q11.22	2.00843
235023_at	Vacuolar protein sorting 13C (yeast)	AA828371	Hs.511668	VPS13C	15	Chr:15q22.2	2.00842
238430_x_at	likely ortholog of mouse schlafen 5	AI923675	Hs.546510	MGC19764	17	Chr:17q12	2.0084
1565823_at	Septin 7	BF855173	Hs.191346	SEPT7	7	Chr:7p14.3-p14.1	2.0083
1561286_a_at	chromosome 21 open reading frame 106	BQ017399	Hs.189585	C21orf106	21	Chr:21q22.3	2.00822
242074_at	Phosphatidylinositol transfer protein, beta	AA833902	Hs.7370	PITPNB	22	Chr:22q12.1	2.0082
204070_at	retinoic acid receptor responder (tazarotene induced) 3	NM_004585	Hs.17466	RARRES3	11	Chr:11q23	2.0081
231193_s_at	CDNA clone IMAGE:4285619	BE326569	Hs.399763				2.008
223464_at	oxysterol binding protein-like 5	AL136918	Hs.436166	OSBPL5	11	Chr:11p15.4	2.0079
224148_at		AF116653					2.0078
202684_s_at	RNA (guanine-7-) methyltransferase	AB020966	Hs.8086	RNMT	18	Chr:18p11.22-p11.23	2.0077
1567044_s_at	Family with sequence similarity 61, member A	AF085866	Hs.407368	C19orf13	19	Chr:19q13.11	2.0076
215029_at		AL117451					2.00758
242477_at	chromosome 9 open reading frame 52	BF056282	Hs.130086	C9orf52	9	Chr:9p22.3	2.0075
226681_at	Ubiquitin-conjugating enzyme E2H (UBC8 homolog, yeast)	BE277340	Hs.344165	UBE2H	7	Chr:7q32	2.0074
236439_at	B-cell CLL/lymphoma 6 (zinc finger protein 51)	AI733564	Hs.478588	BCL6	3	Chr:3q27	2.0073
203544_s_at	signal transducing adaptor molecule (SH3 domain and ITAM motif) 1	NM_003473	Hs.441498	STAM	10	Chr:10p14-p13	2.0072
224590_at	X (inactive)-specific transcript	BE644917	Hs.529901	XIST	X	Chr:Xq13.2	2.0071
222729_at	F-box and WD-40 domain protein 7 (archipelago homolog, Drosophila)	BE551877	Hs.519029	FBXW7	4	Chr:4q31.3	2.007
240859_at	zinc finger, FYVE domain containing 16	N20928	Hs.482660	ZFYVE16	5	Chr:5p15.2-q14.3	2.0069
1555392_at	Testis derived transcript (3 LIM domains)	AY143171	Hs.533391	TES	7	Chr:7q31.2	2.00682
230742_at		AA742596					2.0068
206761_at	CD96 antigen	NM_005816	Hs.142023	CD96	3	Chr:3q13.13-q13.2	2.0067
217094_s_at	itchy homolog E3 ubiquitin protein ligase (mouse)	AL109923	Hs.472509	ITCH	20	Chr:20q11.22-q11.23	2.0066
230206_at	Dedicator of cytokinesis 5	AI692645	Hs.195403	DOCK5	8	Chr:8p21.2	2.0065
206238_s_at	YY1 associated factor 2	NM_005748	Hs.505289	YAF2	12	Chr:12q12	2.0064
208859_s_at	alpha thalassemia/mental retardation syndrome X-linked (RAD54 homolog, S. cerevisiae)	AI650257	Hs.533526	ATRX	X	Chr:Xq13.1-q21.1	2.0063
243664_at	Thioredoxin-like 1	AA629944	Hs.114412	TXNL1	18	Chr:18q21.2	2.0062
1555281_x_at	armadillo repeat containing 8	BC007934	Hs.555925	ARMC8	3	Chr:3q22.3	2.00611
204516_at	ataxin 7	BG390306	Hs.476595	ATXN7	3	Chr:3p21.1-p12	2.0061
208633_s_at	microtubule-actin crosslinking factor 1	W61052	Hs.472475	MACF1	1	Chr:1p32-p31	2.006
221595_at	hypothetical protein DKFZp564O0523	AL136619	Hs.21590	DKFZP564O0523	7	Chr:7q21.2	2.0059
229151_at	Solute carrier family 14 (urea transporter), member 1 (Kidd blood group)	BE673587	Hs.101307	SLC14A1	18	Chr:18q11-q12	2.0058
224580_at	Solute carrier family 38, member 1	BF515894	Hs.533770	SLC38A1	12	Chr:12q13.11	2.0057
228702_at	hypothetical protein FLJ43663	AL569506	Hs.150556	FLJ43663	7	Chr:7q32.3	2.0056
210564_x_at	CASP8 and FADD-like apoptosis regulator	AF009619	Hs.390736	CFLAR	2	Chr:2q33-q34	2.0055
210164_at	granzyme B (granzyme 2, cytotoxic T-lymphocyte-associated serine esterase 1) /// granzyme B (granzyme 2, cytotoxic T-lymphocyte-associated serine esterase 1)	J03189	Hs.1051	GZMB	14	Chr:14q11.2	2.0054
1556732_at	Echinoderm microtubule associated protein like 4	BC039354	Hs.432438	EML4	2	Chr:2p22-p21	2.0053
218501_at	Rho guanine nucleotide exchange factor (GEF) 3	NM_019555	Hs.476402	ARHGEF3	3	Chr:3p21-p13	2.0052
236545_at	Protein phosphatase 3 (formerly 2B), catalytic subunit, alpha isoform (calcineurin A alpha)	AA532718	Hs.435512	PPP3CA	4	Chr:4q21-q24	2.0051
239895_at		BF432707					2.00503
219885_at	likely ortholog of mouse schlafen 3	NM_018042	Hs.105859	FLJ10260	17	Chr:17q12	2.005
238888_at	Tax1 (human T-cell leukemia virus type I) binding protein 1	T79183	Hs.34576	TAX1BP1	7	Chr:7p15	2.0049
236402_at	CDNA FLJ42263 fis, clone TKIDN2014570	AW184034	Hs.561659				2.0048
227931_at	MRNA; cDNA DKFZp686D22106 (from clone DKFZp686D22106)	AI823917	Hs.445036				2.0047
229787_s_at	O-linked N-acetylglucosamine (GlcNAc) transferase (UDP-N-acetylglucosamine:polypeptide-N-acetylglucosaminyl transferase)	AI742039	Hs.405410	OGT	X	Chr:Xq13	2.0046
242433_at	Zinc finger and BTB domain containing 11	AI972469	Hs.301956	ZBTB11	3	Chr:3q12.3	2.0045
227999_at	PWWP domain containing 2	AI290476	Hs.527751	PWWP2	10	Chr:10q26.3	2.0044
213940_s_at	formin binding protein 1	AU145053	Hs.189409	FNBP1	9	Chr:9q34	2.0043
231205_at		BF055351					2.0042
242776_at	zinc finger, CCHC domain containing 6	AA584428	Hs.136398	ZCCHC6	9	Chr:9q21	2.0041
1552644_a_at	polyhomeotic like 3 (Drosophila)	NM_024947	Hs.546441	PHC3	3	Chr:3q26.2	2.00407
229689_s_at	Discs, large homolog 5 (Drosophila)	AV721789	Hs.500245	DLG5	10	Chr:10q23	2.004
201392_s_at	insulin-like growth factor 2 receptor	BG031974	Hs.487062	IGF2R	6	Chr:6q26	2.0039
220684_at	T-box 21	NM_013351	Hs.272409	TBX21	17	Chr:17q21.32	2.0038
35671_at	general transcription factor IIIC, polypeptide 1, alpha 220kDa	U02619	Hs.371718	GTF3C1	16	Chr:16p12	2.0037
221735_at	WD repeat domain 48	H04342	Hs.109778	WDR48	3	Chr:3p21.33	2.0036
204181_s_at	zinc finger protein 297B	T90308	Hs.355581	ZNF297B	9	Chr:9p24.1-q22.33	2.00355
233068_at	CDNA FLJ13202 fis, clone NT2RP3004503	AK023264	Hs.133998				2.0035
242975_s_at	GNAS complex locus	AV753357	Hs.125898	GNAS	20	Chr:20q13.2-q13.3	2.0034
238279_x_at	Collagen, type IV, alpha 3 (Goodpasture antigen) binding protein	BF062155	Hs.270437	COL4A3BP	5	Chr:5q13.3	2.0033
222270_at	KIAA1387 protein	BG540048	Hs.516182	SMEK2	2	Chr:2p16.1	2.0033
211530_x_at	HLA-G histocompatibility antigen, class I, G	M90686	Hs.512152	HLA-G	6	Chr:6p21.3	2.0032
232940_s_at	myeloid/lymphoid or mixed-lineage leukemia 3	AK025911	Hs.270492	MLL3	7	Chr:7q34-q36	2.0031
218539_at	F-box protein 34	NM_017943	Hs.525348	FBXO34	14	Chr:14q22.3	2.003
210867_at	CCR4-NOT transcription complex, subunit 4	AF180475	Hs.490224	CNOT4	7	Chr:7q22-qter	2.0029
210057_at	PI-3-kinase-related kinase SMG-1	U32581	Hs.460179	SMG1	16	Chr:16p12.3	2.00285
1568857_a_at	Neighbor of BRCA1 gene 1	BC012591	Hs.277721	M17S2	17	Chr:17q21.1	2.0028
209883_at	glycosyltransferase 25 domain containing 2	AF288389	Hs.387995	GLT25D2	1	Chr:1q25	2.0027
203470_s_at	pleckstrin	AI433595	Hs.468840	PLEK	2	Chr:2p13.3	2.0026
238706_at	PAP associated domain containing 4	BG168850	Hs.418198	PAPD4	5	Chr:5q14.1	2.0025
211671_s_at	nuclear receptor subfamily 3, group C, member 1 (glucocorticoid receptor) /// nuclear receptor subfamily 3, group C, member 1 (glucocorticoid receptor)	U01351	Hs.122926	NR3C1	5	Chr:5q31.3	2.0024
205035_at	CTD (carboxy-terminal domain, RNA polymerase II, polypeptide A) phosphatase, subunit 1	NM_004715	Hs.465490	CTDP1	18	Chr:18q23	2.0023
209304_x_at	growth arrest and DNA-damage-inducible, beta	AF087853	Hs.110571	GADD45B	19	Chr:19p13.3	2.0022
220297_at	BTB (POZ) domain containing 7	NM_018167	Hs.359926	BTBD7	14	Chr:14q32.13	2.0021
241885_at	TAF15 RNA polymerase II, TATA box binding protein (TBP)-associated factor, 68kDa	BF431050	Hs.402752	TAF15	17	Chr:17q11.1-q11.2	2.00201
242144_at	PAP associated domain containing 4	AW104325	Hs.418198	PAPD4	5	Chr:5q14.1	2.002
228953_at	similar to junction-mediating and regulatory protein p300 JMY	AI023634	Hs.377360	KIAA1971	15	Chr:15q25.2	2.0019
236685_at	Transcribed locus	H15073	Hs.436029				2.00186
219492_at	cysteine-rich hydrophobic domain 2	NM_012110	Hs.335393	CHIC2	4	Chr:4q11	2.00185
1557985_s_at	chromosome 9 open reading frame 81	AA248753	Hs.374421	C9orf81	9	Chr:9q21.2	2.0018
239587_at	Transcribed locus	AI686890	Hs.201600				2.00171
223851_s_at	tumor necrosis factor receptor superfamily, member 18	AF241229	Hs.212680	TNFRSF18	1	Chr:1p36.3	2.0017
204285_s_at	phorbol-12-myristate-13-acetate-induced protein 1	NM_021127	Hs.96	PMAIP1	18	Chr:18q21.32	2.0016
242008_at	ATP/GTP binding protein 1	BE350312	Hs.494321	AGTPBP1	9	Chr:9q21.33	2.0015
225364_at	serine/threonine kinase 4	BE222274	Hs.472838	STK4	20	Chr:20q11.2-q13.2	2.0014
223615_at	ABI gene family, member 3	AL136709	Hs.130719	ABI3	17	Chr:17q21.3	2.0013
202192_s_at	growth arrest-specific 7	NM_005890	Hs.462214	GAS7	17	Chr:17p13.1	2.0012
227082_at	MRNA; cDNA DKFZp586K1922 (from clone DKFZp586K1922)	AI760356	Hs.193784				2.0011
226549_at	SH3-binding domain kinase 1	BF447901	Hs.97837	SBK1	16	Chr:16p11.2	2.001
239596_at	solute carrier family 30 (zinc transporter), member 7	AA521381	Hs.533903	SLC30A7	1	Chr:1p21.2	2.0009
1564656_at		BC022885					2.0008
213517_at	Poly(rC) binding protein 2	AW103422	Hs.546271	PCBP2	12	Chr:12q13.12-q13.13	2.0007
1558747_at	structural maintenance of chromosomes flexible hinge domain containing 1	AA336502	Hs.8118	SMCHD1	18	Chr:18p11.32	2.0006
213549_at	Solute carrier family 18 (vesicular monoamine), member 2	AI890972	Hs.369009	SLC18A2	10	Chr:10q25	2.00052
240762_at	Transcribed locus	AW242723	Hs.170719				2.0005
221581_s_at	linker for activation of T cells family, member 2	AF257135	Hs.56607	LAT2	7	Chr:7q11.23	2.0004
1569449_a_at	Cofactor required for Sp1 transcriptional activation, subunit 2, 150kDa	BC013392	Hs.407604	CRSP2	X	Chr:Xp11.4-p11.2	2.0003
222079_at		BF739971					2.0002
202081_at	immediate early response 2	NM_004907	Hs.501629	IER2	19	Chr:19p13.13	2.0001
203085_s_at	transforming growth factor, beta 1 (Camurati-Engelmann disease)	BC000125	Hs.1103	TGFB1	19	Chr:19q13.2|19q13.1	1.99979
223585_x_at	kelch repeat and BTB (POZ) domain containing 2	AF151831	Hs.372541	KBTBD2	7	Chr:7p14.3	1.99918
203320_at	lymphocyte adaptor protein	NM_005475	Hs.506784	LNK	12	Chr:12q24	1.99867
226392_at	CDNA: FLJ21652 fis, clone COL08582	AI888503	Hs.98445				1.99836
235440_at	hypothetical protein FLJ39441	BE780878	Hs.268668	FLJ39441	11	Chr:11p15.1	1.99823
1554469_at	BTB (POZ) domain containing 15	BC030580	Hs.558490	BTBD15	11	Chr:11q24.3	1.99769
1557504_at	Signal recognition particle 54kDa	AI076351	Hs.167535	SRP54	14	Chr:14q13.2	1.99687
237239_at		AW183655					1.99635
227062_at	trophoblast-derived noncoding RNA	AU155361	Hs.556258	TncRNA	11	Chr:11q13.1	1.99355
224567_x_at	metastasis associated lung adenocarcinoma transcript 1 (non-coding RNA)	BG534952	Hs.187199	MALAT1	11	Chr:11q13.1	1.99333
217655_at	FXYD domain containing ion transport regulator 5	BE552409	Hs.333418	FXYD5	19	Chr:19q12-q13.1	1.99294
241774_at		AW088363					1.9922
211840_s_at	phosphodiesterase 4D, cAMP-specific (phosphodiesterase E3 dunce homolog, Drosophila)	U50157	Hs.117545	PDE4D	5	Chr:5q12	1.99093
242480_at	MYST histone acetyltransferase (monocytic leukemia) 3	AA868356	Hs.491577	MYST3	8	Chr:8p11	1.99014
242693_at	Cell division cycle 2-like 5 (cholinesterase-related cell division controller)	AW664859	Hs.233552	CDC2L5	7	Chr:7p13	1.98854
204258_at	chromodomain helicase DNA binding protein 1	NM_001270	Hs.519474	CHD1	5	Chr:5q15-q21	1.98784
212027_at	RNA binding motif protein 25	AI925305	Hs.531106	RBM25	14	Chr:14q24.3	1.9873
227396_at	Homo sapiens, clone IMAGE:4454331, mRNA	AI631833	Hs.374451				1.98379
241345_at	zinc finger protein 265	AV653878	Hs.194718	ZNF265	1	Chr:1p31	1.98358
232908_at	KIAA1240 protein	AU158161	Hs.467862	KIAA1240	2	Chr:2p24.1-p23.3	1.98345
227152_at	hypothetical protein FLJ10652	AI979334	Hs.445129	FLJ10652	12	Chr:12p11.21	1.9823
241827_at	zinc finger protein 615	AL577866	Hs.368355	ZNF615	19	Chr:19q13.41	1.98187
223085_at	ring finger protein 19	AB029316	Hs.292882	RNF19	8	Chr:8q22	1.98147
234907_x_at	Polymerase (DNA directed), beta	S69873	Hs.521563	POLB	8	Chr:8p11.2	1.9811
204912_at	interleukin 10 receptor, alpha	NM_001558	Hs.504035	IL10RA	11	Chr:11q23	1.97834
210252_s_at	MAP-kinase activating death domain	AB002356	Hs.82548	MADD	11	Chr:11p11.2	1.97831
201846_s_at	RING1 and YY1 binding protein	NM_012234	Hs.7910	RYBP	3	Chr:3p13	1.97744
231484_at	ATPase, aminophospholipid transporter (APLT), Class I, type 8A, member 1	AI424825	Hs.435052	ATP8A1	4	Chr:4p14-p12	1.97739
223640_at	hematopoietic cell signal transducer	AF285447	Hs.117339	HCST	19	Chr:19q13.1	1.97709
212636_at	quaking homolog, KH domain RNA binding (mouse)	AL031781	Hs.510324	QKI	6	Chr:6q26-27	1.97374
226404_at	RNA-binding region (RNP1, RRM) containing 2	AA768866	Hs.282901	RNPC2	20	Chr:20q11.22	1.96946
1556698_a_at	hypothetical protein LOC285513	AI819722	Hs.100912	LOC285513	4	Chr:4q22.1	1.96918
205180_s_at	ADAM metallopeptidase domain 8 /// ADAM metallopeptidase domain 8	NM_001109	Hs.501574	ADAM8	10	Chr:10q26.3	1.96578
218272_at	hypothetical protein FLJ20699	NM_017931	Hs.435832	FLJ20699	22	Chr:22q13	1.96564
202146_at	interferon-related developmental regulator 1	AA747426	Hs.7879	IFRD1	7	Chr:7q22-q31	1.96558
225564_at	spermatogenesis associated 13	AW269397	Hs.131017	SPATA13	13	Chr:13q12.12	1.96546
210282_at	zinc finger protein 198	AL136621	Hs.507433	ZNF198	13	Chr:13q11-q12	1.96491
1560662_s_at	hypothetical protein LOC440253	AL833132		LOC440253	15	Chr:15q13.1	1.9633
239393_at	PABP1-dependent poly A-specific ribonuclease subunit PAN3	AW510927	Hs.369984	PAN3	13	Chr:13q12.2	1.96315
210836_x_at	phosphodiesterase 4D, cAMP-specific (phosphodiesterase E3 dunce homolog, Drosophila)	AF012073	Hs.117545	PDE4D	5	Chr:5q12	1.96281
203758_at	cathepsin O	AV729484	Hs.75262	CTSO	4	Chr:4q31-q32	1.96168
1570135_at	zinc finger protein 230	BC030810	Hs.193583	ZNF230	19	Chr:19q13.31	1.96132
1559060_a_at	KIAA1961 gene	BF677986	Hs.483329	KIAA1961	5	Chr:5q23.3	1.96054
204735_at	phosphodiesterase 4A, cAMP-specific (phosphodiesterase E2 dunce homolog, Drosophila)	NM_006202	Hs.89901	PDE4A	19	Chr:19p13.2	1.95931
235744_at	T-cell activation protein phosphatase 2C	BG252924	Hs.13854	TA-PP2C	12	Chr:12q24.11	1.95836
243659_at	Elongation factor, RNA polymerase II, 2	N63876	Hs.192221	ELL2	5	Chr:5q15	1.95761
239963_at	Transcribed locus	BF196334	Hs.126893				1.95717
244025_at		BF590917					1.95672
32069_at	Nedd4 binding protein 1	AB014515	Hs.558438	N4BP1	16	Chr:16q12.1	1.95642
223126_s_at	chromosome 1 open reading frame 21	AI159874	Hs.497159	C1orf21	1	Chr:1q25	1.95481
209936_at	RNA binding motif protein 5	AF107493	Hs.439480	RBM5	3	Chr:3p21.3	1.95452
241905_at	Phosphoinositide-3-kinase, class 2, alpha polypeptide	AA579047	Hs.175343	PIK3C2A	11	Chr:11p15.5-p14	1.95449
204094_s_at	TSC22 domain family, member 2	NM_014779	Hs.52526	TSC22D2	3	Chr:3q25.1	1.95444
219024_at	pleckstrin homology domain containing, family A (phosphoinositide binding specific) member 1	NM_021622	Hs.287830	PLEKHA1	10	Chr:10q26.13	1.95437
220701_at		NM_018587					1.95333
1559044_at	exosome component 1	BC012538	Hs.14415	EXOSC1	10	Chr:10q24	1.95234
207008_at	interleukin 8 receptor, beta	NM_001557	Hs.846	IL8RB	2	Chr:2q35	1.95112
224559_at	metastasis associated lung adenocarcinoma transcript 1 (non-coding RNA)	AF001540	Hs.187199	MALAT1	11	Chr:11q13.1	1.95022
210778_s_at	MAX dimerization protein 4	BC002713	Hs.102402	MXD4	4	Chr:4p16.3	1.95016
